# Supplementary material for: Metagenomic assessment of the global diversity and distribution of bacteria and fungi
Source: Environ Microbiol. 2020 Dec 2;23(1):316–26. doi: 10.1111/1462-2920.15314 (PMC7898879; doi:10.1111/1462-2920.15314)
Supplement: Supplementary file 10 — Table S1. Samples used in this study. The table presents a list of sample names, their sequencing and mapping statistics. [file EMI-23-316-s010.xlsx]

## Sheet: Table S1
SampleID	Sample_accnos	Habitat_type	Continent	Total_reads	Rejected1	Rejected2	Accepted1	Accepted2	Singl1	Singl2	Total_accepted_R	AvgSeqLen	MaxSeqLength	AvgSeqQual	accErr	Bacteria_to_fungi	Bacteria_to_fungi_CAZyme_ratio
GC1	SAMEA103892432	Soil	Asia	10953226	3557232	2486229	3564892	1344873	2527542	307523	4909765	237	251	36.8	0	16.2857	144.183
GC10	SAMEA103892441	Soil	South_America	2064028	1224211	0	839817	0	839817	0	839817	0	0	0	0	20	250.432
GC100	SAMEA103892529	Soil	South_Europe	1532826	941342	0	591484	0	591484	0	591484	0	0	0	0	14.8	182.714
GC102	SAMEA103892531	Soil	West_Asia	1964974	1361843	0	603131	0	603131	0	603131	0	0	0	0	13.1538	151.068
GC103	SAMEA103892534	Soil	Central_America	4996050	3056576	11	1939462	1	1939461	0	1939463	244	251	37.2	0	27.4	256.984
GC104	SAMEA103892533	Soil	Central_America	2266626	1568361	0	698265	0	698265	0	698265	0	0	0	0	25.7143	171.237
GC105	SAMEA103892534	Soil	Central_America	2319136	1407241	0	911895	0	911895	0	911895	0	0	0	0	17	253.681
GC106	SAMEA103892535	Soil	North_America	2535736	1639803	0	895933	0	895933	0	895933	0	0	0	0	4.26923	58.5752
GC107	SAMEA103892536	Soil	North_America	1937322	1348059	0	589263	0	589263	0	589263	0	0	0	0	12.8	105.646
GC108	SAMEA103892537	Soil	North_America	2344744	1464355	0	880389	0	880389	0	880389	0	0	0	0	11.5333	180.356
GC109	SAMEA103892538	Soil	North_America	1749522	1205830	0	543692	0	543692	0	543692	0	0	0	0	19.625	133.533
GC11	SAMEA103892442	Soil	South_America	1962462	1147245	0	815217	0	815217	0	815217	0	0	0	0	15	189.759
GC110	SAMEA103892539	Soil	Central_America	1564268	1027623	0	536645	0	536645	0	536645	0	0	0	0	7.875	82.9832
GC111	SAMEA103892540	Soil	New_Zealand	2186124	1285998	0	900126	0	900126	0	900126	0	0	0	0	6.4	68.7355
GC112	SAMEA103892541	Soil	New_Zealand	2667228	1719295	0	947933	0	947933	0	947933	0	0	0	0	11.875	144.727
GC113	SAMEA103892542	Soil	New_Zealand	3117388	1914786	0	1202602	0	1202602	0	1202602	0	0	0	0	11.7333	157.695
GC114	SAMEA103892543	Soil	Australia	1183186	776776	0	406410	0	406410	0	406410	0	0	0	0	14.8571	165.865
GC115	SAMEA103892544	Soil	Australia	1986202	1380499	0	605703	0	605703	0	605703	0	0	0	0	7.66667	94.7582
GC116	SAMEA103892544	Soil	Africa	9108500	2783576	2555015	2792218	977691	2064076	249549	3769909	246	251	37.6	0	25.0303	215.184
GC117	SAMEA103892546	Soil	Australia	2334630	1597654	0	736976	0	736976	0	736976	0	0	0	0	28.5	179.226
GC118	SAMEA103892547	Soil	Australia	2329284	1544871	0	784413	0	784413	0	784413	0	0	0	0	19.7778	198.053
GC119	SAMEA103892548	Soil	Asia	2265346	1578246	0	687100	0	687100	0	687100	0	0	0	0	17.8	248.786
GC12	SAMEA103892443	Soil	North_Europe	1465372	878911	0	586461	0	586461	0	586461	0	0	0	0	8.05882	139.107
GC120	SAMEA103892549	Soil	Asia	1722426	1215494	0	506932	0	506932	0	506932	0	0	0	0	41	187.349
GC123	SAMEA103892551	Soil	Africa	2268968	1595610	0	673358	0	673358	0	673358	0	0	0	0	42.25	275.889
GC124	SAMEA103892552	Soil	Africa	1905036	1309966	0	595070	0	595070	0	595070	0	0	0	0	16.1	202.443
GC126	SAMEA103892554	Soil	North_America	1793106	1099651	0	693455	0	693455	0	693455	0	0	0	0	4.125	71.5711
GC127	SAMEA103892555	Soil	North_America	2364588	1483518	0	881070	0	881070	0	881070	0	0	0	0	22.2222	205.163
GC128	SAMEA103892556	Soil	SE_Asia	1575766	1107975	0	467791	0	467791	0	467791	0	0	0	0	51.5	200.972
GC129	SAMEA103892557	Soil	SE_Asia	3178578	2105326	0	1073252	0	1073252	0	1073252	0	0	0	0	11.5789	106.916
GC13	SAMEA103892444	Soil	North_Europe	1657786	1069748	0	588038	0	588038	0	588038	0	0	0	0	8.52941	83.2569
GC130	SAMEA103892558	Soil	Australia	1643986	1090854	0	553132	0	553132	0	553132	0	0	0	0	10.0714	162.867
GC131	SAMEA103892559	Soil	North_Europe	1466744	963075	0	503669	0	503669	0	503669	0	0	0	0	25.4	266.374
GC132	SAMEA103892560	Soil	Asia	4315678	2470212	0	1845466	0	1845466	0	1845466	0	0	0	0	14.8966	157.826
GC133	SAMEA103892561	Soil	Asia	1442482	952552	0	489930	0	489930	0	489930	0	0	0	0	25.2	250.733
GC134	SAMEA103892562	Soil	Asia	2186490	1407756	0	778734	0	778734	0	778734	0	0	0	0	24.7143	235.183
GC135	SAMEA103892563	Soil	Asia	1963430	1266497	0	696933	0	696933	0	696933	0	0	0	0	31.5	213.438
GC136	SAMEA103892564	Soil	Asia	1932370	1261025	0	671345	0	671345	0	671345	0	0	0	0	21.1429	209.982
GC137	SAMEA103892565	Soil	Africa	1183666	778442	0	405224	0	405224	0	405224	0	0	0	0	13.8571	106.241
GC138	SAMEA103892566	Soil	Africa	2216696	1447485	0	769211	0	769211	0	769211	0	0	0	0	17.0714	131.818
GC139	SAMEA103892567	Soil	SE_Asia	2181738	1375226	0	806512	0	806512	0	806512	0	0	0	0	16.2857	182.105
GC14	SAMEA103892445	Soil	North_Europe	1851990	1179561	0	672429	0	672429	0	672429	0	0	0	0	12.25	165.642
GC140	SAMEA103892568	Soil	North_Europe	2274054	1466628	0	807426	0	807426	0	807426	0	0	0	0	7.59375	37.1345
GC141	SAMEA103892569	Soil	North_Europe	1501498	941975	0	559523	0	559523	0	559523	0	0	0	0	5.08696	102.857
GC142	SAMEA103892570	Soil	North_Europe	2109026	1328616	0	780410	0	780410	0	780410	0	0	0	0	8.11538	101.213
GC143	SAMEA103892571	Soil	North_Europe	2152634	1416903	0	735731	0	735731	0	735731	0	0	0	0	13.4167	86.1539
GC144	SAMEA103892572	Soil	Asia	4599854	2590981	0	2008873	0	2008873	0	2008873	0	0	0	0	12.8529	177.648
GC145	SAMEA103892573	Soil	North_Europe	2170604	1419457	0	751147	0	751147	0	751147	0	0	0	0	8.92857	89.2069
GC146	SAMEA103892574	Soil	North_America	1701998	1119422	0	582576	0	582576	0	582576	0	0	0	0	5.18519	85.9096
GC147	SAMEA103892575	Soil	North_America	1671512	1062117	0	609395	0	609395	0	609395	0	0	0	0	14.75	137.657
GC148	SAMEA103892576	Soil	North_Europe	2281618	1501512	0	780106	0	780106	0	780106	0	0	0	0	3.18182	54.0996
GC149	SAMEA103892577	Soil	South_America	1933678	1217283	0	716395	0	716395	0	716395	0	0	0	0	8.47368	85.357
GC15	SAMEA103892446	Soil	North_Europe	2277024	1420452	0	856572	0	856572	0	856572	0	0	0	0	13.6154	161.317
GC150	SAMEA103892578	Soil	South_America	2136684	1363079	0	773605	0	773605	0	773605	0	0	0	0	28.3333	136.138
GC151	SAMEA103892579	Soil	South_America	1540802	967425	0	573377	0	573377	0	573377	0	0	0	0	30.2	175.344
GC152	SAMEA103892580	Soil	South_America	2033322	1252950	0	780372	0	780372	0	780372	0	0	0	0	10.6	113.357
GC153	SAMEA103892581	Soil	South_America	2915194	1828402	0	1086792	0	1086792	0	1086792	0	0	0	0	22.3636	238.378
GC154	SAMEA103892582	Soil	South_America	1899568	1194958	0	704610	0	704610	0	704610	0	0	0	0	5.48148	54.1438
GC155	SAMEA103892583	Soil	South_America	1533688	945840	0	587848	0	587848	0	587848	0	0	0	0	10.2857	92.7047
GC156	SAMEA103892584	Soil	North_Africa	1691826	1087103	0	604723	0	604723	0	604723	0	0	0	0	11.8571	133.499
GC157	SAMEA103892585	Soil	North_Africa	1271402	837146	0	434256	0	434256	0	434256	0	0	0	0	30.75	217.909
GC158	SAMEA103892586	Soil	Asia	2181096	1288639	0	892457	0	892457	0	892457	0	0	0	0	17.2308	172.284
GC159	SAMEA103892587	Soil	Asia	1857828	1140457	0	717371	0	717371	0	717371	0	0	0	0	15.1818	215.155
GC16	SAMEA103892447	Soil	Australia	1932670	1241916	0	690754	0	690754	0	690754	0	0	0	0	11.2941	122.107
GC160	SAMEA103892588	Soil	Asia	1817950	1212690	0	605260	0	605260	0	605260	0	0	0	0	73	248.787
GC161	SAMEA103892589	Soil	Asia	1988504	1174105	0	814399	0	814399	0	814399	0	0	0	0	40.75	294.004
GC162	SAMEA103892590	Soil	Asia	2398290	1425204	0	973086	0	973086	0	973086	0	0	0	0	6.81818	162.336
GC164	SAMEA103892592	Soil	Asia	1954238	1180621	0	773617	0	773617	0	773617	0	0	0	0	31.2	301.515
GC165	SAMEA103892593	Soil	Asia	2340476	1338383	0	1002093	0	1002093	0	1002093	0	0	0	0	118	290.781
GC166	SAMEA103892594	Soil	West_Asia	1148732	750470	0	398262	0	398262	0	398262	0	0	0	0	36	243.624
GC167	SAMEA103892595	Soil	West_Asia	1845746	1124560	0	721186	0	721186	0	721186	0	0	0	0	21.875	240.444
GC168	SAMEA103892596	Soil	Central_America	1369072	853212	0	515860	0	515860	0	515860	0	0	0	0	33.25	175.4
GC169	SAMEA103892597	Soil	Central_America	2031274	1219718	0	811556	0	811556	0	811556	0	0	0	0	28.6	198.105
GC17	SAMEA103892448	Soil	Australia	1629924	1011435	0	618489	0	618489	0	618489	0	0	0	0	5.69697	50.7082
GC170	SAMEA103892598	Soil	West_Asia	1685520	1089029	0	596491	0	596491	0	596491	0	0	0	0	25.25	176.333
GC171	SAMEA103892599	Soil	West_Asia	1948856	1227679	0	721177	0	721177	0	721177	0	0	0	0	12.6875	156.742
GC172	SAMEA103892602	Soil	South_America	5366712	1890817	1245778	1714858	515259	1319231	119632	2230117	242	251	37.3	0	8.72549	68.2577
GC173	SAMEA103892601	Soil	South_America	2084854	1273043	0	811811	0	811811	0	811811	0	0	0	0	32.5	194.183
GC174	SAMEA103892602	Soil	South_America	1673264	1045437	0	627827	0	627827	0	627827	0	0	0	0	22.8	183.799
GC175	SAMEA103892603	Soil	Australia	2230248	1390545	0	839703	0	839703	0	839703	0	0	0	0	22.6364	166.006
GC176	SAMEA103892604	Soil	Australia	1725972	1064185	0	661787	0	661787	0	661787	0	0	0	0	27.2	225.375
GC177	SAMEA103892607	Soil	Africa	18167196	4747314	6267609	5085943	2066330	3567897	548284	7152273	245	251	37.5	0	11.4545	122.616
GC178	SAMEA103892608	Soil	Africa	5416140	2671164	550012	1920294	274670	1695326	49702	2194964	233	251	36.5	0	19.5	171.729
GC179	SAMEA103892609	Soil	Africa	3993922	2190357	377209	1284016	142340	1168152	26476	1426356	236	251	36.7	0	19.4167	165.416
GC180	SAMEA103892610	Soil	North_America	18637522	4804447	6187861	5399966	2245248	3730939	576221	7645214	245	251	37.5	0	48.8387	276.911
GC181	SAMEA103892611	Soil	South_America	13671328	3716376	3970796	4339890	1644266	3058393	362769	5984156	244	251	37.5	0	29.6857	181.79
GC182	SAMEA103892610	Soil	South_America	2163482	1313680	0	849802	0	849802	0	849802	0	0	0	0	14.6667	209.757
GC183	SAMEA103892611	Soil	South_America	1655384	1043765	0	611619	0	611619	0	611619	0	0	0	0	81	277.329
GC184	SAMEA103892612	Soil	South_America	1954632	1227138	0	727494	0	727494	0	727494	0	0	0	0	23.625	240.696
GC185	SAMEA103892613	Soil	South_America	2562576	1556399	0	1006177	0	1006177	0	1006177	0	0	0	0	20.5333	179.681
GC186	SAMEA103892614	Soil	South_America	2173278	1387706	0	785572	0	785572	0	785572	0	0	0	0	31.1667	198.64
GC187	SAMEA103892615	Soil	South_America	1671700	1156333	0	515367	0	515367	0	515367	0	0	0	0	15.25	229.036
GC188	SAMEA103892616	Soil	South_America	2375904	1488707	0	887197	0	887197	0	887197	0	0	0	0	29.375	199.181
GC189	SAMEA103892617	Soil	South_America	1695838	1040002	0	655836	0	655836	0	655836	0	0	0	0	25.1667	165.735
GC19	SAMEA103892450	Soil	Australia	1317814	926510	0	391304	0	391304	0	391304	0	0	0	0	15.7778	60.8281
GC190	SAMEA103892620	Soil	SE_Asia	5961330	1923066	1619531	1814596	604137	1353210	142751	2418733	245	251	37.5	0	7	94.7247
GC191	SAMEA103892619	Soil	Asia	24036274	5801543	8115402	7041674	3077655	4716276	752257	10119329	246	251	37.6	0	38.1795	297.023
GC192	SAMEA103892620	Soil	Asia	1877704	1192296	0	685408	0	685408	0	685408	0	0	0	0	19.2	207.218
GC2	SAMEA103892433	Soil	South_America	2927508	1751599	0	1175909	0	1175909	0	1175909	0	0	0	0	19.6364	200.284
GC20	SAMEA103892451	Soil	Australia	872374	578226	0	294148	0	294148	0	294148	0	0	0	0	5.47368	79.3399
GC21	SAMEA103892452	Soil	Australia	6266722	2663678	1477343	1712139	413562	1419653	121076	2125701	244	251	37.3	0	16.3	123.507
GC23	SAMEA103892454	Soil	New_Guinea	29382120	21220318	0	8161802	0	8161802	0	8161802	0	0	0	0	21.7719	204.618
GC24	SAMEA103892455	Soil	New_Guinea	29067694	21522667	0	7545027	0	7545027	0	7545027	0	0	0	0	13.4348	177.091
GC25	SAMEA103892456	Soil	New_Guinea	32125472	23959739	0	8165733	0	8165733	0	8165733	0	0	0	0	11.7162	136.137
GC26	SAMEA103892457	Soil	New_Guinea	22216864	14748242	0	7468622	0	7468622	0	7468622	0	0	0	0	45.0789	272.949
GC27	SAMEA103892458	Soil	New_Guinea	28989926	20094538	0	8895388	0	8895388	0	8895388	0	0	0	0	23.0811	182.157
GC28	SAMEA103892459	Soil	New_Guinea	23140562	15840322	0	7300240	0	7300240	0	7300240	0	0	0	0	34.6792	300.612
GC29	SAMEA103892460	Soil	New_Guinea	35751318	23817124	0	11934194	0	11934194	0	11934194	0	0	0	0	2.3943	23.7181
GC3	SAMEA103892434	Soil	South_America	11213464	3372548	3099284	3403050	1338582	2412756	348288	4741632	244	251	37.4	0	18.6757	155.206
GC30	SAMEA103892461	Soil	New_Guinea	29912476	19740094	0	10172382	0	10172382	0	10172382	0	0	0	0	6.45277	55.5987
GC31	SAMEA103892462	Soil	New_Guinea	49542788	32051912	0	17490876	0	17490876	0	17490876	0	0	0	0	10.5239	89.3979
GC32	SAMEA103892463	Soil	New_Guinea	26048620	16370649	0	9677971	0	9677971	0	9677971	0	0	0	0	7.37383	134.333
GC33	SAMEA103892464	Soil	New_Guinea	22594698	13978444	0	8616254	0	8616254	0	8616254	0	0	0	0	14.6972	102.788
GC34	SAMEA103892465	Soil	New_Guinea	34651480	22054574	0	12596906	0	12596906	0	12596906	0	0	0	0	7.03717	119.378
GC35	SAMEA103892466	Soil	New_Guinea	40995738	25915820	0	15079918	0	15079918	0	15079918	0	0	0	0	7.97744	93.1098
GC36	SAMEA103892467	Soil	New_Guinea	31241334	20930872	0	10310462	0	10310462	0	10310462	0	0	0	0	13.7226	171.758
GC37	SAMEA103892468	Soil	New_Guinea	24642800	15367100	0	9275700	0	9275700	0	9275700	0	0	0	0	8.6381	110.412
GC38	SAMEA103892469	Soil	North_Europe	1776728	1057654	0	719074	0	719074	0	719074	0	0	0	0	14.9091	190.778
GC39	SAMEA103892470	Soil	Australia	1647576	1054683	0	592893	0	592893	0	592893	0	0	0	0	10.2	156.487
GC4	SAMEA103892435	Soil	South_America	5133276	1932466	999821	1719303	481686	1361165	123548	2200989	240	251	37	0	6.35714	75.0542
GC40	SAMEA103892471	Soil	Australia	14913494	4450832	5146669	3758418	1557575	2662169	461326	5315993	242	251	37.1	0	28.9038	200.108
GC41	SAMEA103892472	Soil	Australia	36305934	9757996	13031006	9295513	4221419	6346357	1272263	13516932	243	251	37.2	0	22.831	192.663
GC43	SAMEA103892474	Soil	North_Europe	1716516	1040905	1028	674276	307	674058	89	674583	242	251	37	0	8.88235	63.6236
GC44	SAMEA103892475	Soil	Australia	36631296	9525623	12318597	9913476	4873600	6502658	1462782	14787076	245	251	37.4	0	67.8723	332.974
GC45	SAMEA103892476	Soil	North_Europe	6496532	2400072	1565744	1940862	589854	1527940	176932	2530716	245	251	37.4	0	19.3611	174.918
GC46	SAMEA103892477	Soil	SE_Asia	2735908	1383340	283679	925500	143389	816253	34142	1068889	238	251	36.8	0	26.7143	176.679
GC47	SAMEA103892478	Soil	SE_Asia	22596546	5784468	6547316	6821872	3442890	4237225	858243	10264762	239	251	37	0	18.6747	229.412
GC48	SAMEA103892479	Soil	North_Europe	1867592	1087052	0	780540	0	780540	0	780540	0	0	0	0	11.9333	135.876
GC49	SAMEA103892480	Soil	North_Europe	1640996	1130423	0	510573	0	510573	0	510573	0	0	0	0	15.125	159.178
GC5	SAMEA103892436	Soil	South_America	4959984	2065465	1001380	1527491	365648	1264883	103040	1893139	244	251	37.3	0	12.0323	136.514
GC50	SAMEA103892481	Soil	North_Europe	1745398	1081319	0	664079	0	664079	0	664079	0	0	0	0	16.8	174.304
GC51	SAMEA103892482	Soil	North_Europe	1742774	1053067	0	689707	0	689707	0	689707	0	0	0	0	38.75	225.763
GC52	SAMN02864442	Soil	North_Europe	1359450	865863	0	493587	0	493587	0	493587	0	0	0	0	2.45	13.4097
GC53	SAMEA103892483	Soil	North_Europe	1189972	771140	0	418832	0	418832	0	418832	0	0	0	0	4.28571	41.5375
GC54	SAMEA103892484	Soil	North_Europe	1970834	1168404	0	802430	0	802430	0	802430	0	0	0	0	7.08696	77.0192
GC56	SAMEA103892486	Soil	North_Europe	2204654	1298433	0	906221	0	906221	0	906221	0	0	0	0	9.09091	85.5918
GC57	SAMEA103892487	Soil	North_Europe	2281688	1328564	0	953124	0	953124	0	953124	0	0	0	0	18.6364	228.496
GC58	SAMEA103892488	Soil	North_Europe	1992772	1162603	0	830169	0	830169	0	830169	0	0	0	0	15.0909	212.046
GC59	SAMEA103892489	Soil	North_Europe	2208812	1275662	0	933150	0	933150	0	933150	0	0	0	0	18.9091	183.341
GC6	SAMEA103892437	Soil	South_America	5469864	2031129	1298332	1643853	496550	1285730	138427	2140403	244	251	37.3	0	8.84314	94.017
GC60	SAMEA103892490	Soil	SE_Asia	2132796	1363283	0	769513	0	769513	0	769513	0	0	0	0	23	274.81
GC61	SAMEA103892491	Soil	North_Europe	1991240	1167714	0	823526	0	823526	0	823526	0	0	0	0	15.5	170.917
GC62	SAMEA103892492	Soil	SE_Asia	2006426	1322710	0	683716	0	683716	0	683716	0	0	0	0	15.2	166.53
GC63	SAMEA103892493	Soil	North_Europe	1790276	1175894	0	614382	0	614382	0	614382	0	0	0	0	10.5	150.831
GC64	SAMEA103892494	Soil	Asia	36768238	10025688	13478406	9442919	3821225	6732599	1110905	13264144	244	251	37.3	0	17.2474	176.073
GC66	SAMEA103892496	Soil	Asia	1953340	1284627	0	668713	0	668713	0	668713	0	0	0	0	11.0769	171.487
GC67	SAMEA103892497	Soil	Asia	2062550	1339488	0	723062	0	723062	0	723062	0	0	0	0	172	206.96
GC68	SAMEA103892498	Soil	Asia	1796104	1193800	0	602304	0	602304	0	602304	0	0	0	0	37.75	221.653
GC69	SAMEA103892499	Soil	Asia	34924968	9422464	12825230	9027845	3649429	6427381	1048965	12677274	244	251	37.3	0	20.6429	191.513
GC7	SAMEA103892438	Soil	South_America	2250234	1152940	234684	762841	99769	690169	27097	862610	240	251	37	0	9.57895	89.2828
GC70	SAMEA103892500	Soil	North_Europe	2707842	1746015	0	961827	0	961827	0	961827	0	0	0	0	17.4	163.54
GC71	SAMEA103892501	Soil	North_Europe	1919564	1261460	0	658104	0	658104	0	658104	0	0	0	0	27.1429	201.261
GC73	SAMEA103892503	Soil	North_Europe	2060788	1241771	0	819017	0	819017	0	819017	0	0	0	0	9.83333	136.937
GC74	SAMEA103892504	Soil	North_Europe	2116184	1259683	0	856501	0	856501	0	856501	0	0	0	0	33	252.635
GC75	SAMEA103892505	Soil	North_Africa	33503496	9230509	12332956	8599672	3340359	6214341	955028	11940031	245	251	37.4	0	6.45866	109.491
GC76	SAMEA103892506	Soil	North_Africa	2522628	1502798	0	1019830	0	1019830	0	1019830	0	0	0	0	14.35	159.291
GC77	SAMEA103892507	Soil	North_Africa	2146004	1286280	0	859724	0	859724	0	859724	0	0	0	0	6.48387	92.3629
GC78	SAMEA103892509	Soil	Africa	1934832	1093487	214294	565905	61146	520110	15351	627051	244	251	37.3	0	22.625	171.048
GC79	SAMEA103892509	Soil	Africa	1398334	928775	0	469559	0	469559	0	469559	0	0	0	0	9.58333	114.162
GC8	SAMEA103892439	Soil	South_America	5012218	1952164	1108731	1525536	425787	1216082	116333	1951323	243	251	37.3	0	1.35357	22.9347
GC80	SAMEA103892511	Soil	Africa	4165022	1773443	912383	1221100	258096	1025929	62925	1479196	245	251	37.4	0	21.9444	128.738
GC81	SAMEA103892512	Soil	Africa	9514648	3038746	2735181	2827384	913337	2117891	203844	3740721	241	251	37.1	0	24.08	189.994
GC82	SAMEA103892512	Soil	Asia	2501532	1569312	0	932220	0	932220	0	932220	0	0	0	0	39.1667	262.923
GC83	SAMEA103892515	Soil	Asia	43226366	10894376	15637621	11835128	4859241	8237237	1261350	16694369	245	251	37.5	0	14.0623	138.146
GC84	SAMEA103892516	Soil	Asia	20932950	5187853	7168426	5997147	2579524	4080094	662471	8576671	246	251	37.6	0	24.2639	203.647
GC85	SAMEA103892513	Soil	Africa	7523924	2343884	2262921	2146608	770511	1579412	203315	2917119	244	251	37.4	0	7.72917	94.2004
GC86	SAMEA103892517	Soil	Asia	33814900	8027568	11969595	9601741	4215996	6495696	1109951	13817737	246	251	37.6	0	29.4098	257.67
GC87	SAMEA103892517	Soil	North_America	2118814	1323663	0	795151	0	795151	0	795151	0	0	0	0	5.54054	71.3917
GC88	SAMEA103892518	Soil	Asia	2103726	1313966	0	789760	0	789760	0	789760	0	0	0	0	25.3333	206.735
GC89	SAMEA103892519	Soil	Europe	2187986	1344330	0	843656	0	843656	0	843656	0	0	0	0	25.1667	126.594
GC9	SAMEA103892440	Soil	South_America	2699914	1518243	174422	935257	71992	881651	18386	1007249	238	251	36.8	0	12.8889	121.5
GC90	SAMEA103892517	Soil	Africa	44534218	9848313	14914662	13568508	6202735	8692134	1326361	19771243	244	251	37.4	0	22.3182	222.339
GC92	SAMEA103892521	Soil	Europe	2279176	1351647	0	927529	0	927529	0	927529	0	0	0	0	11.8947	129.731
GC93	SAMEA103892522	Soil	Europe	2046242	1279246	0	766996	0	766996	0	766996	0	0	0	0	12.8333	198.266
GC94	SAMEA103892523	Soil	Europe	2280390	1402921	0	877469	0	877469	0	877469	0	0	0	0	18.3571	147.924
GC95	SAMEA103892524	Soil	Europe	1627648	1028849	0	598799	0	598799	0	598799	0	0	0	0	6.5	118.706
GC96	SAMEA103892525	Soil	Europe	1920730	1315441	0	605289	0	605289	0	605289	0	0	0	0	24.6667	171.294
GC97	SAMEA103892522	Soil	Africa	1253536	780123	852	472225	336	471970	81	472561	244	251	37.4	0	11.9	79.2756
GC98	SAMEA103892529	Soil	Europe	12894660	3589789	4106208	3720847	1477816	2629002	385971	5198663	245	251	37.5	0	22.0328	180.583
GC99	SAMEA103892530	Soil	Europe	15194842	4237346	4515732	4594678	1847086	3203322	455730	6441764	243	251	37.4	0	8.53293	140.219
GGC1	SAMN03271273	Built	West_Asia	7282624	237503	451271	3403809	3190041	262687	48919	6593850	125	125	35.8	0	784.75	185834
GGC10	SAMN04360009	Human_Skin	West_Asia	41990904	3125605	3406091	17869847	17589361	1657556	1377070	35459208	101	101	35.7	0	123.163	502.761
GGC100	SAMEA3879565	Human_Gut	North_America	54403239	2400287	1916446	26366599	23719907	3793868	1147176	50086506	88.7	90	37.2	0	327.095	10007
GGC1000	SAMN04126188	Human_Gut	Europe	42907140	9059883	0	33847257	0	33847257	0	33847257	146	150	34.5	0.275	262.75	2543
GGC10000	SAMN02334275	Human_Gut	Australia	97446314	13040102	18886237	35683055	29836920	7934516	2088381	65519975	100	101	35.6	0	240.412	20151.7
GGC10001	SAMN04360062	Human_Skin	West_Asia	31007884	2266371	4661058	13237571	10842884	2965680	570993	24080455	101	101	34.9	0	57.4092	738.614
GGC10002	SAMN05826589	Human_Gut	North_Europe	10326400	2056879	1712925	3106321	3450275	812168	1156122	6556596	100	101	35.5	0	1200.14	NA
GGC10003	SAMN03271115	Built	West_Asia	3138302	129627	164985	1439524	1404166	69996	34638	2843690	120	125	35.2	0	50.4474	1832.17
GGC10004	SAMN02334164	Human_Gut	Australia	50097228	6934556	9903463	18114058	15145151	4093368	1124461	33259209	100	101	35.5	0	563.185	41636.6
GGC10005	SAMEA3449353	Human_Gut	Europe	68294232	3234161	4689754	30912955	29457362	2741606	1286013	60370317	99.6	100	36.2	0	300.692	18800
GGC10006	SAMN03270353	Built	West_Asia	11742588	1880713	2172008	3990581	3699286	861430	570135	7689867	99.9	101	34.9	0	400.885	80835.7
GGC10007	SAMEA3663279	Pig_Gut	Asia	35563704	846378	1158407	17023014	16535905	860440	373331	33558919	99.8	100	36.8	0	375.309	1344.43
GGC10008	SAMN04126193	Human_Gut	Europe	49813018	15248480	0	34564538	0	34564538	0	34564538	145	150	33.7	0.347	40.8889	240.015
GGC10009	SAMEA3708630	Human_Gut	Asia	56222968	1942399	2712171	26169085	25399313	1579406	809634	51568398	99.7	100	36.5	0	178.207	31222.1
GGC1001	SAMEA3879560	Human_Gut	North_America	93511487	2522489	2477672	45975232	42536094	4839869	1400731	88511326	92.2	93	37.5	0	277.315	13148.2
GGC10010	SAMN01773320	Human_Gut	North_America	24075960	1797884	2044648	10240096	9993332	644125	397361	20233428	101	251	35.9	0	54.1592	3897.34
GGC10011	SAMEA2042404	Human_Gut	South_Europe	53404796	4250393	3658471	22886625	22609307	2426993	2149675	45495932	83.8	86	34.9	0	477.274	NA
GGC10012	SAMEA3664589	Human_Gut	West_Asia	26880264	340726	393361	13099406	13046771	337358	284723	26146177	100	101	37.2	0	1160.69	4111.12
GGC10013	SAMEA2621272	Marine	unknown	54862720	6813311	1710717	20618049	25720643	620367	5722961	46338692	99.9	101	36.3	0	213.217	613.232
GGC10014	SAMEA2042919	Human_Gut	South_Europe	63080961	2722772	3820414	29257886	27279889	3399973	1421976	56537775	69.6	71	31	0	111.843	NA
GGC10015	SAMN03270048	Built	West_Asia	8831872	1344977	1675903	3070959	2740033	520024	189098	5810992	154	301	35.6	0	679.786	1780.43
GGC10016	SAMEA2466915	Human_Gut	Europe	36441111	5330204	2513755	15512064	13085088	4609037	2182061	28597152	84.8	90	37	0	350.701	NA
GGC10017	SAMEA3541510	Human_Gut	Asia	68438974	3936620	5816343	30282867	28403144	3112415	1232692	58686011	99.4	100	36	0	944.5	52705.6
GGC10018	SAMEA2338673	Human_Gut	South_Europe	66219837	4623684	5635306	29492217	26468630	5640023	2616436	55960847	83.7	90	35.2	0	253.961	6860.33
GGC10019	SAMEA2042622	Human_Gut	South_Europe	50750337	3911977	2600897	23190321	21047142	4467943	2324764	44237463	69.7	72	32.6	0	157.974	NA
GGC1002	SAMN04360048	Human_Skin	West_Asia	23321424	1919239	2101562	9741473	9559150	969255	786932	19300623	101	101	34.9	0	40.9911	380.272
GGC10020	SAMN03160021	Human_Skin	North_America	6607585	1199635	1255903	2115534	2036513	215336	136315	4152047	144	150	35.3	0	176.111	2496.49
GGC10021	SAMEA3663090	Pig_Gut	Europe	58430120	1433085	5003329	28037127	23956579	4463452	382904	51993706	94.8	95	37	0	1126.16	11069.2
GGC10022	SAMN04126190	Human_Gut	Europe	44612204	17938448	0	26673756	0	26673756	0	26673756	139	150	32.7	0.504	1471	3406.79
GGC10023	SAMN04359906	Human_Skin	West_Asia	48779314	4718968	7114830	19670689	17274827	3617537	1221675	36945516	101	101	34.9	0	60.3195	10590.6
GGC10025	SAMN03159615	Human_Skin	North_America	1702148	324884	146392	939434	291438	662660	14664	1230872	145	150	35.5	0	11.7742	69.7653
GGC10026	SAMN03159798	Human_Skin	North_America	2015322	121658	287622	904671	701371	231862	28562	1606042	145	151	35.6	0	26.2793	124.015
GGC10027	SAMN03271129	Built	West_Asia	3288492	142355	180319	1501891	1463927	72695	34731	2965818	120	125	35.2	0	2653	4238.78
GGC10028	SAMEA2042561	Human_Gut	South_Europe	55247298	7681403	8614213	21811079	17140603	6613808	1943332	38951682	64.3	72	31.3	0	430.548	NA
GGC10029	SAMN01795963	Human_Gut	North_America	28048498	1860257	1985357	12163992	12038892	594502	469402	24202884	101	175	36.3	0	358.038	2826.83
GGC1003	SAMN03398533	Human_Skin	Asia	20813504	1837267	2206203	8569485	8200549	968451	599515	16770034	100	101	35.4	0	17.1078	338.711
GGC10031	SAMN02334333	Human_Oral	Australia	4804406	551419	602028	1850784	1800175	126157	75548	3650959	101	101	37.1	0	316.4	NA
GGC10032	SAMN04126209	Human_Gut	Europe	4308326	923056	0	3385270	0	3385270	0	3385270	145	150	34	0.333	411	3457.85
GGC10033	SAMEA2042439	Human_Gut	South_Europe	35913195	16583064	14788097	2173895	2368139	1196353	1390597	4542034	66.8	73	34.7	0	244.163	NA
GGC10034	SAMN00990340	Human_Gut	North_America	43536222	2587804	3028209	19180307	18739902	1330364	889959	37920209	101	175	36	0	288.866	41948.9
GGC10035	SAMN00691586	Human_Gut	North_America	32658880	2487325	3323960	13842115	13005480	1635492	798857	26847595	101	175	35.9	0	565.678	11487.6
GGC10037	SAMN04261366	Human_Gut	South_America	11105824	1508348	1666316	5123726	2807434	2438990	122698	7931160	142	142	37.7	0	1180.47	8866.69
GGC10038	SAMEA3134509	Mouse_Gut	Asia	54276072	6103262	4992082	21531846	21648882	2685132	2802168	43180728	93.9	95	35	0	106.771	7614.2
GGC10039	SAMEA3663274	Pig_Gut	Asia	44304069	3947687	4764389	18553444	17038549	2803183	1288288	35591993	99.2	100	36	0	330.101	1719.21
GGC1004	SAMEA3449420	Human_Gut	Europe	65648250	2205297	3210748	30618828	29613377	1842237	836786	60232205	99.8	100	36.4	0	388.445	56833.3
GGC10040	SAMEA3136664	Human_Gut	Europe	53813476	1856692	3163501	25472659	23320624	2772579	620544	48793283	94.8	97	36.6	0	1497.4	89636.7
GGC10041	SAMN05827162	Human_Gut	Europe	18661482	2679516	6122266	6651225	3208475	3847692	404942	9859700	100	101	34.6	0	238.193	48410.3
GGC10042	SAMEA1906535	Human_Gut	North_Europe	62613959	19365453	5705829	28323854	9218823	20699181	1594150	37542677	98.8	101	35.7	0	1108.32	31012
GGC10043	SAMN03271117	Built	West_Asia	13484798	1672340	2189479	5070059	4552920	988617	471478	9622979	100	101	34.9	0	94.1094	31998.1
GGC10044	SAMEA3708549	Human_Gut	Asia	49030184	1314469	1722922	23200623	22792170	997413	588960	45992793	99.7	100	36.7	0	308.955	33806.1
GGC10045	SAMEA2338772	Human_Gut	South_Europe	85677440	6049878	4967032	37165922	37494608	2604430	2933116	74660530	82	83	35.8	0	108.384	NA
GGC10046	SAMN03159637	Human_Skin	North_America	3320855	633335	384371	1053567	1249582	162669	358684	2303149	144	150	35.5	0	16.7662	93.0418
GGC10047	SAMEA1906487	Human_Gut	North_Europe	20784914	3096168	4723654	7296289	5668803	2412617	785131	12965092	98.4	101	35.6	0	836.087	13972.8
GGC10048	SAMN04436647	Human_Gut	West_Asia	3962773	352406	345172	1810345	1454850	466577	111082	3265195	141	142	34.9	0	38.0774	3356.15
GGC10049	SAMN03159953	Human_Skin	North_America	2771957	543164	537260	848673	842860	82555	76742	1691533	144	150	35.4	0	1249	3808.11
GGC1005	SAMEA2580286	Human_Gut	South_Europe	29034366	4802203	3965271	9714980	10551912	2065827	2902759	20266892	94.5	100	34.5	0	71.05	77365.3
GGC10050	SAMN05826638	Human_Gut	Europe	24281174	4074394	3052259	8066193	9088328	1449186	2471321	17154521	100	101	35.2	0	123.43	12331.4
GGC10051	SAMN03025635	Human_Skin	West_Asia	24248814	1924442	2570755	10199965	9553652	1263561	617248	19753617	101	101	35.4	0	88.241	414.519
GGC10052	SAMEA2042574	Human_Gut	South_Europe	56382351	2255310	2147908	26907084	25072049	2931352	1096317	51979133	71	72	32.7	0	267.159	NA
GGC10053	SAMEA2579938	Human_Gut	South_Europe	49816686	6709357	6405540	18198986	18502803	3415612	3719429	36701789	97.9	100	35.6	0	144.9	21938
GGC10054	SAMN04261303	Human_Gut	South_America	5143521	439033	398364	2256405	2049719	360116	153430	4306124	142	142	37.8	0	463.4	9861
GGC10055	SAMN05826565	Human_Gut	North_Europe	22847386	1427673	2323992	9996020	9099701	1283415	387096	19095721	101	101	36	0	101.314	22148.3
GGC10056	SAMN02334399	Human_Oral	Australia	4886760	609216	637840	1834164	1805540	129679	101055	3639704	100	101	36.9	0	144.8	2487.74
GGC10057	SAMN03270684	Built	West_Asia	10020336	1182863	1375158	3827305	3635010	565565	373270	7462315	99.9	101	35.4	0	531.684	4886.35
GGC10058	SAMN03398538	Human_Skin	Asia	29149480	1010053	1556121	13564687	13018619	934822	388754	26583306	101	101	36.6	0	2.27739	52.6359
GGC10059	SAMN04436816	Human_Gut	West_Asia	7973102	434123	439093	3726564	3373322	524576	171334	7099886	142	142	35.3	0	96.1381	15670.9
GGC1006	SAMEA2041937	Human_Gut	South_Europe	54803418	2107247	1986544	26411299	24298328	3252677	1139706	50709627	67.3	72	32.7	0	163.166	NA
GGC10060	SAMEA3449319	Human_Gut	Europe	75150146	4215306	6342710	33359767	31232363	3584533	1457129	64592130	99.5	100	36	0	362.688	30845.7
GGC10061	SAMN03160063	Human_Skin	North_America	4621487	311761	643338	2014148	1652240	464540	102632	3666388	144	150	35.1	0	85.0263	2733.32
GGC10062	SAMN05545016	Human_Gut	West_Asia	18437818	1928024	2123566	7290885	7095333	848006	652456	14386218	100	125	35	0	619.577	NA
GGC10063	SAMN05826844	Human_Gut	North_Europe	33671378	5627738	6600297	11207951	10235392	3135006	2162447	21443343	99.9	101	35.1	0	205.136	31775.9
GGC10064	SAMN05826816	Human_Gut	Europe	13984482	2386949	2251136	4605292	4741105	1061019	1196832	9346397	99.9	101	34.9	0	200.614	NA
GGC10065	SAMEA3664969	Human_Gut	West_Asia	29397532	1926916	2702958	12771850	11995808	1144683	368641	24767658	89.8	100	35.9	0	127.032	25999.6
GGC10066	SAMEA3663074	Pig_Gut	Europe	72384936	2633208	4019563	33800497	31931668	2618744	749915	65732165	96.8	97	36.8	0	737.412	16607.3
GGC10067	SAMEA3663027	Pig_Gut	Europe	65501525	1971667	2968003	31188977	29372878	2552658	736559	60561855	94.7	95	36.8	0	378.011	3273.92
GGC10068	SAMEA2581980	Human_Gut	Asia	5325800	1198641	1890091	1464259	772809	857957	166507	2237068	98.9	100	34.7	0	425.769	2429.46
GGC10069	SAMN04359826	Human_Skin	West_Asia	12525408	758937	1902394	5503767	4360310	1309188	165731	9864077	101	101	35.6	0	9.79758	75.7009
GGC1007	SAMEA3879536	Human_Gut	North_America	79166738	2964252	2535001	38654006	35013479	5075995	1435468	73667485	88.8	90	37.2	0	311.531	4326.12
GGC10070	SAMN03792291	Fresh_Water	North_America	6759660	1146089	1423519	2233741	1956311	531258	253828	4190052	126	251	35.9	0	23.1374	985.274
GGC10071	SAMEA3708789	Human_Gut	Asia	51534634	1348844	1719285	24418473	24048032	1005400	634959	48466505	99.7	100	36.7	0	478.397	14619.9
GGC10072	SAMN04359981	Human_Skin	West_Asia	19722208	1113345	2550054	8747759	7311050	1734182	297473	16058809	101	101	35.5	0	16.7628	211.891
GGC10073	SAMN03159700	Human_Skin	North_America	2460627	162710	402028	1105935	789954	356227	40246	1895889	141	150	35.7	0	4.02158	25.2257
GGC10074	SAMN04126272	Human_Gut	Europe	51572626	16407203	0	35165423	0	35165423	0	35165423	143	150	33.5	0.424	15.3273	202.64
GGC10075	SAMN03398887	Human_Gut	Europe	18479094	650636	735250	8588911	8504297	364912	280298	17093208	102	175	36.3	0	1344.34	45018.5
GGC10076	SAMN03270181	Built	West_Asia	18590032	2221454	2194482	7073562	7100534	853733	880705	14174096	100	101	35.6	0	74.9357	293.875
GGC10077	SAMEA3541498	Human_Gut	Asia	62349482	6861546	7164357	24313195	24010384	3728026	3425215	48323579	98.1	100	35.7	0	343.415	43738.4
GGC10078	SAMEA2737993	Human_Oral	Asia	62299836	3998348	5265540	27151570	25884378	2641550	1374358	53035948	99.3	100	35.7	0	1353.77	NA
GGC10079	SAMN04359814	Human_Skin	West_Asia	30034430	1867753	3530800	13149462	11486415	2149608	486561	24635877	101	101	35.9	0	143.371	1495.85
GGC1008	SAMEA2466958	Human_Gut	Europe	58318794	11036324	2913637	20923108	23445725	4614594	7137211	44368833	88.6	93	36.8	0	290.524	10071.7
GGC10080	SAMEA2622048	Marine	unknown	450447952	30747407	32551516	194476569	192672460	15334788	13530679	387149029	11.6	101	13.9	0	156.225	212.495
GGC10081	SAMEA3663008	Pig_Gut	Europe	59772300	1978577	3031291	28299679	26462753	2570591	733665	54762432	94.7	95	36.8	0	362.243	6274.14
GGC10082	SAMEA3664563	Human_Gut	West_Asia	32677036	407482	541265	15931036	15797253	464014	330231	31728289	100	101	37.1	0	1028.26	28501.1
GGC10083	SAMEA2149627	Human_Gut	North_Europe	49432344	23939717	24434782	776455	281390	667634	172569	1057845	74.2	75	35	0	521.25	NA
GGC10084	SAMEA2737850	Human_Gut	Asia	57457414	2323537	3369715	26405170	25358992	2004369	958191	51764162	99.6	100	36.5	0	94.2964	15557.2
GGC10085	SAMN03271313	Built	West_Asia	3939154	180372	313774	1789205	1655803	165428	32026	3445008	125	125	35.8	0	68.5246	546.339
GGC10086	SAMEA3449240	Human_Gut	Europe	62827462	2462409	3865136	28951322	27548595	2244125	841398	56499917	99.7	100	36.1	0	40.2273	17819.5
GGC10087	SAMEA3664851	Human_Gut	West_Asia	25262704	322009	557056	12309343	12074296	501307	266260	24383639	99.3	100	37.1	0	311.258	15764
GGC10088	SAMEA2580187	Human_Gut	South_Europe	53378800	5955392	2068630	20734008	24620770	917717	4804479	45354778	97.8	100	35	0	37.4648	NA
GGC10089	SAMN02334067	Human_Gut	Australia	105557586	12653399	14245834	40125394	38532959	4210801	2618366	78658353	100	101	35.8	0	369.628	9025.09
GGC1009	SAMN02334358	Human_Oral	Australia	8237292	1176817	1248260	2941829	2870386	236618	165175	5812215	100	101	36.5	0	197.28	NA
GGC10090	SAMEA3879534	Human_Gut	North_America	65561539	999706	4074575	33752000	26735258	7016767	25	60487258	89	89	37	0	328.577	NA
GGC10091	SAMEA2581903	Human_Gut	Asia	108865910	20351707	24091903	34081248	30341052	10504764	6764568	64422300	99.2	100	35.5	0	116.812	3315.62
GGC10092	SAMEA3664849	Human_Gut	West_Asia	23436428	270217	391489	11447997	11326725	350198	228926	22774722	99.3	100	37.2	0	368.266	34316.8
GGC10093	SAMN04436928	Human_Gut	West_Asia	2599887	239777	216289	1143320	1000501	246588	103769	2143821	141	142	34.8	0	26.3015	26036.5
GGC10094	SAMN02334406	Human_Oral	Australia	14395486	1842019	1990818	5355724	5206925	438834	290035	10562649	100	101	36.3	0	276.957	150991
GGC10095	SAMEA3449364	Human_Gut	Europe	65110806	3258670	4915040	29296733	27640363	2835148	1178778	56937096	99.6	100	36.1	0	338.722	30943.8
GGC10096	SAMEA1963786	Human_Gut	South_Europe	72057219	4008122	3651197	32546208	31851692	2945880	2251364	64397900	82.6	84	35.2	0	314.607	NA
GGC10097	SAMEA3449267	Human_Gut	Europe	77603044	4051334	5564658	34750188	33236864	2942511	1429187	67987052	99.6	100	35.7	0	179.523	27156.4
GGC10098	SAMN03025444	Human_Skin	West_Asia	8304516	2480892	2650165	1671366	1502093	713829	544556	3173459	96.8	101	33.6	0	74.5349	313.98
GGC10099	SAMN05827168	Human_Gut	North_Europe	32789058	3537078	9619804	12857451	6774725	6784476	701750	19632176	100	101	35.2	0	75.9472	107399
GGC101	SAMN04261161	Human_Gut	South_America	7084516	532304	447740	3624934	2479538	1328976	183580	6104472	142	142	35.6	0	198.509	8284.73
GGC1010	SAMEA4378267	Human_Gut	Asia	57025786	2815521	4434398	25697372	24078495	2574474	955597	49775867	99.5	100	36.3	0	191.824	29669.7
GGC10100	SAMEA4378248	Human_Gut	Asia	71489108	3538064	5608858	32206490	30135696	3307778	1236984	62342186	99.7	100	36.4	0	164.697	7788.07
GGC10101	SAMEA2580210	Human_Gut	South_Europe	49181990	6682531	2307199	17908464	22283796	805235	5180567	40192260	97.6	100	35	0	86.2722	20210.1
GGC10102	SAMEA3708702	Human_Gut	Asia	52478606	2187679	3171324	24051624	23067979	1844021	860376	47119603	99.7	100	36.3	0	126.931	24721.6
GGC10103	SAMN05525326	Human_Gut	North_Africa	16808044	335702	0	16472342	0	16472342	0	16472342	101	101	36.5	0.0662	487.06	65157.7
GGC10104	SAMEA3664657	Human_Gut	West_Asia	33127582	375142	550025	16188649	16013766	474902	300019	32202415	100	101	37	0	617.194	71725
GGC10105	SAMN03270927	Built	West_Asia	5954474	303667	322591	2673570	2654646	120965	102041	5328216	123	125	35.4	0	442.273	43024.1
GGC10106	SAMN05827113	Human_Gut	Europe	25481796	1049970	5752731	11690928	6988167	4842967	140206	18679095	101	101	36.3	0	1208.35	NA
GGC10107	SAMEA2737932	Human_Oral	Asia	61771696	3526744	4201466	27359104	26684382	2174524	1499802	54043486	99.4	100	35.7	0	371.082	37672.7
GGC10108	SAMEA2581882	Human_Gut	Asia	11381134	3715853	5645769	1974714	44798	1940044	10128	2019512	98.3	100	33.9	0	755.571	3231.89
GGC10109	SAMN04360066	Human_Skin	West_Asia	59911820	4862210	10988521	25093700	18967389	7035964	909653	44061089	101	101	35.2	0	32.1025	374.147
GGC1011	SAMEA2043048	Human_Gut	South_Europe	58448777	3533490	2744333	26919912	25251042	3692471	2023601	52170954	70	72	32.6	0	301.484	NA
GGC10110	SAMEA3664878	Human_Gut	West_Asia	39364336	549088	726475	19133080	18955693	645828	468441	38088773	99.2	100	37.1	0	225.794	34824.7
GGC10111	SAMEA3449378	Human_Gut	Europe	91244818	3828856	5473544	41793553	40148865	2931149	1286461	81942418	99.8	100	36.4	0	84.0673	19188.6
GGC10112	SAMN01779889	Human_Gut	North_America	3891118	526154	603705	1419405	1341854	157603	80052	2761259	102	175	36.5	0	12742.6	8266.14
GGC10113	SAMEA3664497	Human_Gut	West_Asia	26175350	1792814	2702465	11294861	10385210	1235367	325716	21680071	94.5	101	36.4	0	205.516	27942.4
GGC10114	SAMEA2738033	Human_Oral	Asia	23406990	647845	1295505	11055650	10407990	970394	322734	21463640	99.8	100	36.6	0	340.03	17899.2
GGC10115	SAMN01779952	Human_Gut	North_America	73128796	14951871	13143226	21612527	23421172	3563274	5371919	45033699	99.9	175	35	0	38.9832	724787
GGC10117	SAMEA2580109	Human_Gut	South_Europe	47949436	5136970	4321467	18837748	19653251	2672778	3488281	38490999	98.3	100	35.6	0	41.5515	12336.6
GGC10118	SAMN03270746	Built	West_Asia	7000566	1242058	1320142	2258225	2180141	279792	201708	4438366	125	125	35.3	0	81.4429	63521
GGC10119	SAMEA3663196	Pig_Gut	North_Europe	81720527	5867567	6990757	35418614	33443589	3963008	1987983	68862203	95.5	96	36	0	473.116	14762.4
GGC1012	SAMN01779943	Human_Gut	North_America	88451574	34987470	33318299	9238317	10907488	668088	2337259	20145805	100	175	36.1	0	3185.76	36109.4
GGC10120	SAMN05525487	Human_Oral	North_Africa	3450878	113233	0	3337645	0	3337645	0	3337645	101	101	36.7	0.073	183.395	2404.82
GGC10121	SAMN03398953	Human_Gut	North_Europe	16458700	569440	714001	7659910	7515349	395924	251363	15175259	101	175	36.3	0	616.936	112460
GGC10122	SAMEA2338728	Human_Gut	South_Europe	79121954	4784947	4167282	35403624	34766101	3544212	2906689	70169725	84.6	87	36.1	0	201.747	NA
GGC10123	SAMN04360112	Human_Skin	West_Asia	39082370	2898863	5934693	16642322	13606492	3799837	764007	30248814	101	101	35	0	11.8143	93.4717
GGC10124	SAMEA3134537	Mouse_Gut	North_Europe	82339496	5427967	3488926	36056697	37365906	1558441	2867650	73422603	84.1	87	34.8	0	254.198	NA
GGC10125	SAMN01773312	Human_Gut	North_America	17264822	8115115	8617873	517296	14538	515571	12813	531834	74.2	251	32.8	0	6376	NA
GGC10126	SAMN04126142	Human_Gut	Europe	68152034	21934145	0	46217889	0	46217889	0	46217889	144	150	33.4	0.344	763.926	2455.08
GGC10127	SAMN03271278	Built	West_Asia	8299772	293980	484553	3855906	3665333	257544	66971	7521239	125	125	35.8	0	4308	25570.1
GGC10128	SAMEA3708609	Human_Gut	Asia	42045984	942529	1326547	20080463	19696445	807813	423795	39776908	99.8	100	36.8	0	166.902	36408.9
GGC10129	SAMEA2338809	Human_Gut	South_Europe	89789986	5075656	3882275	40424909	40407146	3355949	3338186	80832055	84.3	87	35.3	0	140.802	NA
GGC10130	SAMN05826862	Human_Gut	Europe	12175832	928873	2208913	5159043	3879003	1531012	250972	9038046	101	101	35.6	0	201.115	NA
GGC10131	SAMN03271283	Built	West_Asia	5833766	598579	694178	2318304	2222705	164034	68435	4541009	123	125	35.6	0	419.562	3431.16
GGC10132	SAMN05826746	Human_Gut	North_Europe	45246588	4265560	4693074	18357734	17930220	2406433	1978919	36287954	100	101	35.6	0	100.027	89014.4
GGC10133	SAMEA2580000	Human_Gut	South_Europe	18836790	1574392	2961207	7844003	6457188	2269817	883002	14301191	98.7	100	36.3	0	142.588	13976
GGC10134	SAMN05826665	Human_Gut	North_Europe	7062172	1783073	1223716	1748013	2307370	528373	1087730	4055383	99.6	101	35.1	0	101.945	32344.3
GGC10135	SAMEA2737864	Human_Gut	Asia	82500834	4252405	5895669	36998012	35354748	3262090	1618826	72352760	99.5	100	36.1	0	347.839	18922.3
GGC10136	SAMEA2466927	Human_Gut	Europe	94076829	6020353	4584502	44011624	39460350	7433156	2881882	83471974	89.5	92	37	0	284.03	28840.8
GGC10137	SAMEA3664807	Human_Gut	West_Asia	25469436	477393	606090	12257325	12128628	541530	412833	24385953	99.2	100	37.2	0	832.121	39682.1
GGC10138	SAMEA3664617	Human_Gut	West_Asia	25776726	247545	386956	12640818	12501407	340141	200730	25142225	100	101	37	0	381.882	19821.7
GGC10139	SAMN03271447	Built	West_Asia	2151340	585586	739060	490084	336610	171392	17918	826694	230	250	37.1	0	115.679	2279.89
GGC1014	SAMN03792222	Fresh_Water	North_America	29012108	5055358	6019818	9450696	8486236	1956279	991819	17936932	114	251	35.9	0	39.2757	673.579
GGC10140	SAMEA3136744	Human_Gut	Europe	57733146	3324403	5576344	25941571	22890828	3940568	889825	48832399	95.6	97	36.2	0	1871	68002.3
GGC10141	SAMN04359970	Human_Skin	West_Asia	20762034	2128568	4099728	8252449	6281289	2473165	502005	14533738	101	101	34.8	0	39.9751	329.517
GGC10142	SAMN03025407	Human_Skin	West_Asia	37601788	3487620	5178401	15313274	13622493	2512088	821307	28935767	100	101	35.8	0	634.402	2530.68
GGC10143	SAMN03270169	Built	West_Asia	10002306	1172662	1204466	3828491	3796687	456813	425009	7625178	100	101	35.9	0	143.081	1193.39
GGC10144	SAMEA3665045	Human_Gut	West_Asia	21268606	685676	1060746	9948627	9573557	553448	178378	19522184	90.3	100	35.9	0	102.945	11648.5
GGC10145	SAMN04261167	Human_Gut	South_America	11608639	973982	824402	5893852	3916403	2233240	255791	9810255	142	142	35.7	0	3029	6185.92
GGC10146	SAMEA2582073	Human_Gut	Asia	71144038	15234044	24240464	20337975	11331555	11134520	2128100	31669530	99.1	100	35	0	654.703	31479.1
GGC10147	SAMN04359948	Human_Skin	West_Asia	51620124	5852507	10288753	19957555	15521309	5855003	1418757	35478864	101	101	34.7	0	40.5862	612.211
GGC10148	SAMEA2580006	Human_Gut	South_Europe	30572394	4477882	8001357	10808315	7284840	4932938	1409463	18093155	97.7	100	35.6	0	154.91	3936.91
GGC10149	SAMN04436814	Human_Gut	West_Asia	4409745	243177	196945	2040133	1929490	227979	117336	3969623	142	142	35.2	0	87.123	11238.1
GGC1015	SAMEA1965852	Human_Gut	South_Europe	39161146	15872299	14807453	4234487	4246907	1848196	1860616	8481394	67.8	71	35.8	0	147.57	NA
GGC10150	SAMN00001766	Human_Gut	North_America	80028356	14461074	11577181	25553104	28436997	3170410	6054303	53990101	100	175	35.6	0	107.323	679239
GGC10151	SAMN01795962	Human_Gut	North_America	33702586	2687214	3620017	14164079	13231276	1825784	892981	27395355	100	175	35.6	0	101.334	467551
GGC10152	SAMN02676206	Human_Gut	North_America	90208914	9264486	11573516	35839971	33530941	4993932	2684902	69370912	101	175	35.3	0	772.526	40075.1
GGC10153	SAMEA3449348	Human_Gut	Europe	83550276	4523342	6177113	37251796	35598025	3503306	1849535	72849821	99.5	100	36	0	436.439	10829
GGC10154	SAMEA2737935	Human_Oral	Asia	53533792	2347990	3765766	24418906	23001130	2508493	1090717	47420036	99.6	100	36.2	0	423.015	22580.3
GGC10155	SAMN03270382	Built	West_Asia	4546714	462739	606451	1810618	1666906	200046	56334	3477524	125	125	35.6	0	239.263	5106.36
GGC10156	SAMN03271165	Built	West_Asia	11817272	1426442	1845728	4482194	4062908	803909	384623	8545102	100	101	35.1	0	483.955	9060.38
GGC10157	SAMN02334081	Human_Gut	Australia	96975036	11512462	12869714	36975056	35617804	3666919	2309667	72592860	100	101	35.8	0	1215.66	2085.08
GGC10158	SAMEA3664517	Human_Gut	West_Asia	37013650	409418	536398	18097407	17970427	470089	343109	36067834	100	101	37.2	0	1464.48	5737.03
GGC10159	SAMN02676124	Human_Gut	North_America	86010342	2297510	4636189	40707661	38368982	3242019	903340	79076643	101	175	36.7	0	535.585	35105.2
GGC1016	SAMEA2737843	Human_Gut	Asia	56854292	3320139	7563640	25107007	20863506	5171531	928030	45970513	99.4	100	36	0	403.969	23969.2
GGC10160	SAMN00696744	Human_Gut	North_America	27949020	2440152	3355805	11534358	10618705	1712676	797023	22153063	101	175	35.4	0	417.096	97707.5
GGC10161	SAMEA1906421	Human_Gut	North_Europe	19017376	2507669	3228386	7001019	6280302	1423229	702512	13281321	99.2	101	35	0	1125.4	NA
GGC10162	SAMN03270539	Built	West_Asia	5261984	700065	698716	1930927	1932276	158726	160075	3863203	125	125	35.5	0	251.889	1091.75
GGC10163	SAMEA2737701	Human_Gut	Asia	65891066	3666601	6169353	29278932	26776180	3666977	1164225	56055112	99.4	100	35.9	0	234.35	96910.3
GGC10164	SAMN04261397	Human_Gut	South_America	6687038	919453	1000672	3056577	1710336	1429373	83132	4766913	142	142	37.7	0	348.818	3374.36
GGC10165	SAMN04126277	Human_Gut	Europe	25059956	8125115	0	16934841	0	16934841	0	16934841	142	150	33.2	0.445	88.7846	4024.01
GGC10166	SAMEA3664518	Human_Gut	West_Asia	77340758	1024587	1172397	37645792	37497982	1019970	872160	75143774	100	101	37.1	0	338.906	39771.8
GGC10167	SAMEA3664806	Human_Gut	West_Asia	24191576	493884	619228	11601904	11476560	546785	421441	23078464	99.1	100	37	0	496.943	44507.3
GGC10168	SAMEA2582098	Human_Gut	Asia	92936136	15824903	15613729	30643165	30854339	7028432	7239606	61497504	99.4	100	35.6	0	88.6439	30844.5
GGC10169	SAMN05525436	Human_Gut	North_Africa	54417384	1543877	0	52873507	0	52873507	0	52873507	100	101	36.1	0.0727	899.273	61419.4
GGC1017	SAMN05826912	Human_Gut	Europe	18999548	2407427	1688694	7092347	7811080	960095	1678828	14903427	100	101	35.9	0	1261.35	NA
GGC10170	SAMEA2581958	Human_Gut	Asia	52399336	13167015	15626001	13032653	10573667	5552254	3093268	23606320	99.1	100	35	0	351.101	16151.6
GGC10171	SAMN04126211	Human_Gut	Europe	24581682	7645941	0	16935741	0	16935741	0	16935741	144	150	33.3	0.382	229.429	5643.97
GGC10172	SAMEA2738157	Human_Oral	Asia	72755892	4774111	7228612	31603835	29149334	3881276	1426775	60753169	99.5	100	35.9	0	332.894	77241.5
GGC10173	SAMN01773444	Human_Gut	North_America	30953796	3208764	4331504	12268134	11145394	2155585	1032845	23413528	100	251	35.1	0	76.931	134798
GGC10174	SAMN04436956	Human_Gut	West_Asia	2026119	215924	154200	866324	789671	172269	95616	1655995	141	142	34.5	0	92.1458	4734.27
GGC10175	SAMEA3708552	Human_Gut	Asia	63238470	2342313	3011852	29276922	28607383	1635840	966301	57884305	99.7	100	36.5	0	343.804	31896.1
GGC10176	SAMN03792249	Fresh_Water	North_America	14321950	2891604	3867263	4269371	3293712	1340846	365187	7563083	104	251	35.2	0	18.8183	1573.65
GGC10177	SAMEA3136710	Human_Gut	Europe	43706849	1533943	2467214	20620041	19085651	2051747	517357	39705692	95.8	98	36.7	0	1738.87	23370.9
GGC10178	SAMEA2042660	Human_Gut	South_Europe	71386086	4221979	3312446	31898919	31952742	2494026	2547849	63851661	82.8	87	35.4	0	483.908	NA
GGC10179	SAMEA3134497	Mouse_Gut	North_America	69940511	1689271	1989274	33485768	32776198	1447317	737747	66261966	82.8	83	36.9	0	245.015	NA
GGC1018	SAMN03270786	Built	West_Asia	2791396	116488	132958	1279210	1262740	52468	35998	2541950	125	125	35.8	0	305	6125.9
GGC10180	SAMN04359958	Human_Skin	West_Asia	78298962	9087943	18729318	30061538	20420163	11657656	2016281	50481701	101	101	35	0	38.7938	317.077
GGC10181	SAMEA3663259	Pig_Gut	Asia	60274296	5732985	7500338	24859012	22181961	4037989	1360938	47040973	99.3	100	35.7	0	363.576	1691.37
GGC10182	SAMN04360004	Human_Skin	West_Asia	61670424	3405969	5414671	27429243	25420541	3248090	1239388	52849784	101	101	35.5	0	8.63635	119.508
GGC10183	SAMN03270768	Built	West_Asia	19702352	2797807	3242194	7053369	6608982	1351834	907447	13662351	99.8	101	34.9	0	215.09	2719.22
GGC10184	SAMN03271184	Built	West_Asia	2513384	120576	145783	1136116	1110909	55168	29961	2247025	120	125	35.2	0	2187	3089.89
GGC10185	SAMN01795880	Human_Gut	North_America	27872256	5588217	6761999	8347911	7174129	1452599	278817	15522040	101	175	36	0	52.4083	5093.2
GGC10187	SAMEA2042450	Human_Gut	South_Europe	29515448	2005180	1808816	12980803	12720649	1264372	1004218	25701452	84.4	86	35	0	301.41	NA
GGC10188	SAMEA2737754	Human_Gut	Asia	66274242	4666827	6038164	28470294	27098957	3132938	1761601	55569251	99.4	100	35.9	0	182.697	52589.1
GGC10189	SAMN03025564	Human_Skin	West_Asia	82549460	9200580	12658881	32074150	28615849	6503441	3045140	60689999	101	101	34.9	0	309.07	53222.8
GGC1019	SAMN02676181	Human_Gut	North_America	76618662	2193674	4274690	36115657	34034641	2954494	873478	70150298	101	101	36.6	0	967.522	6598.85
GGC10190	SAMEA2146778	Human_Gut	North_Europe	42258418	19582516	19412328	1546693	1716881	780419	950607	3263574	73.7	75	36.1	0	664.364	NA
GGC10191	SAMEA2580297	Human_Gut	South_Europe	38079638	4895623	4737938	14144196	14301881	2667298	2824983	28446077	98	100	35.5	0	2144.52	42839.2
GGC10192	SAMN03271296	Built	West_Asia	4929416	369470	516826	2095238	1947882	188052	40696	4043120	124	125	35.7	0	136.324	386.425
GGC10193	SAMN03270525	Built	West_Asia	5133404	655123	750638	1911579	1816064	203298	107783	3727643	125	125	35.5	0	103.458	313.046
GGC10194	SAMN01773338	Human_Gut	North_America	28259802	1928100	3702141	12201801	10427760	2126757	352716	22629561	101	251	36.2	0	87.9303	292693
GGC10195	SAMN03159599	Human_Skin	North_America	2317717	339586	205758	842074	930299	126184	214409	1772373	146	150	35.5	0	2.92007	16.7518
GGC10196	SAMN04126236	Human_Gut	Europe	54083920	14140384	0	39943536	0	39943536	0	39943536	145	150	34	0.3	515	5056.63
GGC10197	SAMEA3951702	Human_Gut	Asia	39408628	3184224	5361038	16520090	14343276	2696129	519315	30863366	125	125	36.1	0	25.2091	22146.3
GGC10198	SAMN04126192	Human_Gut	Europe	31661926	4903430	0	26758496	0	26758496	0	26758496	147	150	34.9	0.238	0.826923	5.72648
GGC10199	SAMEA2042106	Human_Gut	South_Europe	72411406	3838087	3608466	32791337	32173516	2698490	2080669	64964853	84.7	87	35.3	0	362.031	NA
GGC102	SAMEA3664521	Human_Gut	West_Asia	38305288	507452	575864	18645192	18576780	500379	431967	37221972	100	101	37.1	0	272.364	35221.6
GGC1020	SAMN02333981	Human_Gut	Australia	124381026	15646713	17220012	46543800	44970501	5069429	3496130	91514301	7.58	101	35.5	0	938.609	3603.93
GGC10200	SAMN03270762	Built	West_Asia	7442738	1301638	1248541	2419731	2472828	228005	281102	4892559	125	125	35.3	0	157.227	3949.42
GGC10201	SAMN04359999	Human_Skin	West_Asia	10772294	1285369	2700582	4100778	2685565	1630192	214979	6786343	101	101	34.6	0	6.56882	35.3496
GGC10202	SAMEA2042605	Human_Gut	South_Europe	66321902	5454635	7250240	28436034	25180993	5229258	1974217	53617027	69.3	71	30.7	0	350.82	NA
GGC10203	SAMEA4521393	Soil	North_America	94408114	27547953	30596381	19656104	16607676	9811964	6763536	36263780	127	150	31.7	0	3.69052	38.1907
GGC10204	SAMEA3951698	Human_Gut	Asia	41646672	2637041	5043294	18186295	15780042	2727227	320974	33966337	125	125	36.3	0	101.171	14634.2
GGC10205	SAMN04436639	Human_Gut	West_Asia	3817975	347115	290651	1715568	1464641	378383	127456	3180209	141	142	35	0	29.4561	38335.2
GGC10206	SAMEA3708629	Human_Gut	Asia	48638484	1490995	2093498	22828247	22225744	1230595	628092	45053991	99.8	100	36.7	0	73.3697	21313.1
GGC10207	SAMN03270204	Built	West_Asia	11653690	1268417	1314833	4558428	4512012	507907	461491	9070440	100	101	36.2	0	94.0714	21922.6
GGC10208	SAMEA2466894	Human_Gut	Europe	45190917	14771913	4033725	12142032	14243247	4999853	7101068	26385279	75.1	94	36.2	0	522.239	8539.67
GGC10209	SAMN03025560	Human_Skin	West_Asia	85997376	7674201	9449206	35324487	33549482	4543863	2768858	68873969	101	101	35.3	0	104.658	23410.4
GGC1021	SAMEA3665009	Human_Gut	West_Asia	95405134	9767888	11161690	37934679	36540877	3995283	2601481	74475556	81.6	100	34.9	0	173.841	6315
GGC10210	SAMN03270864	Built	West_Asia	3068338	594408	1110431	939761	423738	547546	31523	1363499	299	301	36.6	0	174.278	1037.4
GGC10211	SAMN04436819	Human_Gut	West_Asia	6776804	413019	402734	3145135	2815916	481491	152272	5961051	142	142	35.2	0	76.4591	11513.8
GGC10213	SAMN03025514	Human_Skin	West_Asia	23672076	2943223	3765586	8892815	8070452	1438246	615883	16963267	99.9	101	35.3	0	89.7477	991.834
GGC10214	SAMN03160165	Human_Skin	North_America	11071260	553913	1158238	5008132	4350977	821732	164577	9359109	146	151	35.5	0	75.4808	1106.71
GGC10215	SAMEA2338790	Human_Gut	South_Europe	98276583	4305941	4398170	45393725	44178747	3792854	2577876	89572472	84.8	86	35.5	0	97.4389	NA
GGC10216	SAMEA3664938	Human_Gut	West_Asia	47125908	5893869	8368062	17669085	15194892	3440374	966181	32863977	86.1	100	35.3	0	512.247	27056.2
GGC10217	SAMEA3664671	Human_Gut	West_Asia	21002442	137089	986878	10364132	9514343	866544	16755	19878475	96.5	101	36.6	0	553.955	28039.4
GGC10218	SAMEA3951784	Human_Gut	Asia	40390116	3185100	5073980	17009958	15121078	2403709	514829	32131036	125	125	36.2	0	120.864	14078.6
GGC10219	SAMEA4521388	Soil	North_America	103295656	26483566	27392357	25164262	24255471	9994320	9085529	49419733	127	150	31.8	0	6.45284	100.617
GGC1022	SAMEA2338842	Human_Gut	South_Europe	57010821	2415508	3383824	26371005	24840484	2258278	727757	51211489	83.8	87	36.8	0	253.604	NA
GGC10220	SAMN02334384	Human_Oral	Australia	6580234	956523	1016490	2333594	2273627	199620	139653	4607221	100	101	36.6	0	170.917	NA
GGC10221	SAMEA3541501	Human_Gut	Asia	63330138	7151176	6934861	24513893	24730208	3467768	3684083	49244101	97.8	100	35.9	0	68.2168	1355.28
GGC10223	SAMN00769060	Human_Gut	North_America	35521342	3471136	4730004	14289535	13030667	2414971	1156103	27320202	101	175	35	0	225.809	3033.62
GGC10224	SAMN03271130	Built	West_Asia	3593266	241223	293970	1555410	1502663	98359	45612	3058073	119	125	35.1	0	215.812	293.282
GGC10226	SAMN05827071	Human_Gut	Europe	43487388	3618200	7983979	18125494	13759715	5666154	1300375	31885209	100	101	35.7	0	153.737	54965.7
GGC10227	SAMN02334434	Human_Oral	Australia	21029600	2417134	2674719	8097666	7840081	688616	431031	15937747	100	101	36.2	0	422.909	84355.7
GGC10228	SAMEA3136627	Human_Gut	Europe	49179178	6887070	6107369	18908831	17275908	4232102	2599179	36184739	90.6	92	35.7	0	363.541	27865.7
GGC10229	SAMEA3664555	Human_Gut	West_Asia	39901270	455702	484764	19494933	19465871	409287	380225	38960804	100	101	37	0	476.021	63100.6
GGC1023	SAMEA2738054	Human_Oral	Asia	13298544	474648	784081	6174624	5865191	504976	195543	12039815	99.7	100	36.4	0	194.037	4839.27
GGC10230	SAMEA3664896	Human_Gut	West_Asia	33605712	237409	352793	16565447	16450063	323406	208022	33015510	99.3	100	37.3	0	723.932	8710.34
GGC10231	SAMN02334219	Human_Gut	Australia	51401770	6955083	10011673	18745802	15689212	4191880	1135290	34435014	100	101	35.5	0	274.611	80365.8
GGC10232	SAMN03271006	Built	West_Asia	12534656	1313577	1626111	4953751	4641217	752112	439578	9594968	100	101	35.1	0	129.991	831.93
GGC10233	SAMN04126243	Human_Gut	Europe	3849694	1523058	0	2326636	0	2326636	0	2326636	142	150	32.7	0.445	598	5438.54
GGC10234	SAMEA3628960	Soil	North_America	4207438	1035293	0	3172145	0	3172145	0	3172145	96.2	100	35.4	0.302	1.3276	NA
GGC10235	SAMEA2580127	Human_Gut	South_Europe	36337796	1816782	2893385	16352116	15275513	2192013	1115410	31627629	99.3	100	36.5	0	38.4745	8873.74
GGC10236	SAMN03270930	Built	West_Asia	5026992	259736	281335	2253760	2232161	106792	85193	4485921	123	125	35.4	0	34.608	6082.07
GGC10237	SAMEA3708712	Human_Gut	Asia	69113904	8895958	9756261	25660994	24800691	4588536	3728233	50461685	98.6	100	35.5	0	1182.91	29412.6
GGC10238	SAMN03270170	Built	West_Asia	4965230	406676	468013	2075939	2014602	142642	81305	4090541	125	125	35.7	0	189.963	2331.32
GGC10239	SAMEA2737706	Human_Gut	Asia	63082320	3956438	5588157	27584722	25953003	3111772	1480053	53537725	99.3	100	35.8	0	1067.77	43701.9
GGC10240	SAMN03160095	Human_Skin	North_America	3253321	353085	362761	1648610	888865	809970	50225	2537475	143	150	35.2	0	372.25	5172.26
GGC10241	SAMEA2041930	Human_Gut	South_Europe	57486896	3070191	2249764	26620595	25546346	2939556	1865307	52166941	70.1	72	32.7	0	224.449	NA
GGC10242	SAMEA2157917	Human_Gut	North_Europe	83663740	12934427	9531860	28897443	32300010	4064345	7466912	61197453	89.6	90	35.9	0	181.12	6761.91
GGC10243	SAMN03270926	Built	West_Asia	5122124	314578	323336	2246484	2237726	106977	98219	4484210	123	125	35.3	0	1483.2	21087.1
GGC10244	SAMEA2531405	Human_Gut	South_Europe	24975539	1882269	1551744	10878317	10663209	1280982	1065874	21541526	83.2	87	35.1	0	823.976	NA
GGC10245	SAMEA3134425	Mouse_Gut	North_America	49746015	4220138	3625976	21212289	20687612	2543672	2018995	41899901	83.3	85	35.6	0	191.565	NA
GGC10246	SAMN02676194	Human_Gut	North_America	85681600	2207160	4466006	40633640	38374794	3086397	827551	79008434	101	175	36.7	0	381.633	6692.37
GGC10247	SAMN01883014	Human_Gut	North_America	18870286	8820756	8955195	614387	479948	167487	33048	1094335	98.8	175	36.1	0	65	173
GGC10248	SAMN03025622	Human_Skin	West_Asia	193601336	11278965	17300497	85521703	79500171	9114655	3093123	165021874	0.466	101	35.7	0	40.5817	240.889
GGC10249	SAMN02334055	Human_Gut	Australia	104539248	13891094	16018147	38378530	36251477	4893931	2766878	74630007	100	101	35.6	0	1245.33	3580.99
GGC1025	SAMEA1965033	Human_Gut	South_Europe	36742662	18867684	13832114	2784002	1258862	1947786	422646	4042864	70.4	72	35.4	0	765	NA
GGC10250	SAMEA2579937	Human_Gut	South_Europe	37956792	3449013	5443576	15529383	13534820	3546847	1552284	29064203	98.7	100	35.9	0	449.843	119757
GGC10251	SAMEA2580197	Human_Gut	South_Europe	39760028	7245032	2800083	12634982	17079931	919399	5364348	29714913	96.7	100	34.6	0	108.355	95552.6
GGC10252	SAMEA2582031	Human_Gut	Asia	34384976	6560282	10104561	10632206	7087927	4913232	1368953	17720133	99.2	100	35.1	0	416.169	2817.3
GGC10253	SAMEA2580272	Human_Gut	South_Europe	36289592	2980935	2830172	15163861	15314624	1786248	1937011	30478485	98.9	100	36.2	0	316.164	12391.2
GGC10254	SAMN04436903	Human_Gut	West_Asia	4033259	432776	352423	1735552	1512508	381397	158353	3248060	141	142	34.4	0	91.4219	10158
GGC10255	SAMN03270185	Built	West_Asia	4900670	522043	687391	1928292	1762944	304669	139321	3691236	101	101	35.5	0	107.647	7387.31
GGC10256	SAMN03271107	Built	West_Asia	12106190	1457586	1819388	4595509	4233707	838200	476398	8829216	100	101	34.9	0	85.0511	4923.32
GGC10257	SAMEA2580040	Human_Gut	South_Europe	42096090	2585890	2281119	18462155	18766926	1464217	1768988	37229081	99.1	100	36.5	0	739.752	33115
GGC10258	SAMN03270234	Built	West_Asia	4604744	397857	367598	1904515	1934774	91552	121811	3839289	125	125	35.7	0	2721.5	766.636
GGC10259	SAMEA4559819	Soil	North_America	151098190	18621828	19677368	56927267	55871727	6902170	5846630	112798994	23.7	100	35	0	11.9817	91.775
GGC1026	SAMN02333934	Soil	Australia	64040422	6956716	8957302	25063495	23062909	3686346	1685760	48126404	100	101	35	0	100.667	228.234
GGC10260	SAMEA3664494	Human_Gut	West_Asia	26414552	209903	358950	12997373	12848326	323021	173974	25845699	100	101	37.3	0	1502.1	4791.08
GGC10261	SAMN04436768	Human_Gut	West_Asia	7903117	492325	405951	3632806	3372035	482644	221873	7004841	142	142	35.1	0	33.5797	11159.3
GGC10262	SAMN04126217	Human_Gut	Europe	23143336	6484272	0	16659064	0	16659064	0	16659064	143	150	33.6	0.426	734.333	7951.78
GGC10263	SAMEA2467010	Human_Gut	Europe	37988049	2676290	1838314	17831144	15642301	3424182	1235339	33473445	89.8	92	36.7	0	319.123	NA
GGC10264	SAMEA2737786	Human_Gut	Asia	62801144	2397225	4181949	29003347	27218623	2517929	733205	56221970	99.6	100	36.4	0	1320.9	3014.9
GGC10265	SAMN04261267	Human_Gut	South_America	13848064	1163855	1147835	6070097	5466277	922028	318208	11536374	142	142	37.8	0	435.016	9615.26
GGC10266	SAMN03270737	Built	West_Asia	4846356	870288	927881	1552890	1495297	197105	139512	3048187	125	125	35.3	0	330.846	1632.09
GGC10267	SAMEA3449208	Human_Gut	Europe	68939842	8882148	7137015	25587773	27332906	2328192	4073325	52920679	99.6	100	35.8	0	263.403	22257.4
GGC10268	SAMEA3951608	Human_Gut	Asia	39222364	2950090	5314849	16661092	14296333	2732201	367442	30957425	125	125	36.2	0	117.045	5156.23
GGC10269	SAMN05826822	Human_Gut	Europe	11668710	3529502	1111295	2304853	4723060	351417	2769624	7027913	99.1	101	34.9	0	124.98	NA
GGC1027	SAMEA3663201	Pig_Gut	North_Europe	81322444	5177785	6614379	35932709	33597571	3810494	1475356	69530280	92.6	96	36.1	0	378.929	6947.77
GGC10270	SAMN05827270	Human_Gut	Europe	27167074	4718655	5716752	8864882	7866785	2548378	1550281	16731667	99.8	101	34.2	0	289.263	10757.1
GGC10271	SAMN04359825	Human_Skin	West_Asia	19442070	985378	2921009	8735657	6800026	2123540	187909	15535683	101	101	35.8	0	6.39697	42.345
GGC10272	SAMN02334283	Human_Oral	Australia	9742314	2311894	2457612	2559263	2413545	337873	192155	4972808	100	101	35.9	0	358	NA
GGC10273	SAMN05826676	Human_Gut	North_Europe	11794620	3266895	2186758	2630415	3710552	835978	1916115	6340967	99.5	101	34.9	0	132.923	NA
GGC10274	SAMN03270669	Built	West_Asia	14144316	1639239	1865415	5432919	5206743	761685	535509	10639662	99.9	101	35.4	0	38.916	8887.04
GGC10275	SAMEA2580244	Human_Gut	South_Europe	36793472	2919968	2692966	15476768	15703770	1734940	1961942	31180538	98.9	100	36.3	0	271.809	15781.6
GGC10277	SAMEA2042302	Human_Gut	South_Europe	33653388	16775355	13078811	3032954	766268	2470729	204043	3799222	64.8	73	34.8	0	492	NA
GGC10278	SAMN02333959	Human_Gut	Australia	69989814	5330528	6401128	29664379	28593779	2343928	1273328	58258158	101	101	36.1	0	649.716	797.264
GGC10279	SAMN03271210	Built	West_Asia	10659278	1086473	1380602	4243166	3949037	625228	331099	8192203	101	101	35.3	0	44.9085	13457.5
GGC1028	SAMN05826821	Human_Gut	Europe	18795936	3339778	3437383	6058190	5960585	1574980	1477375	12018775	99.9	101	35.1	0	401.515	NA
GGC10280	SAMEA2142349	Human_Gut	North_Europe	98666990	14694970	17014162	34638525	32319333	8222169	5902977	66957858	89.6	90	35.9	0	411.993	11893.7
GGC10281	SAMEA3134457	Mouse_Gut	North_America	43681887	4267456	9243652	19325106	10845673	9478360	998927	30170779	69.4	71	31.1	0	145.099	NA
GGC10282	SAMEA2338858	Human_Gut	South_Europe	81435735	3330716	4492916	37768446	35843657	3000709	1075920	73612103	85.7	87	36.8	0	347.214	NA
GGC10284	SAMEA2580254	Human_Gut	South_Europe	25714922	4435493	3427387	8421968	9430074	1807595	2815701	17852042	97	100	35.1	0	921.537	NA
GGC10286	SAMEA3136769	Human_Gut	Europe	53697448	4512385	6042384	22802513	20340166	3712964	1250617	43142679	94.3	97	35.8	0	90.1303	59898.1
GGC10287	SAMN04359853	Human_Skin	West_Asia	10505282	758897	1877448	4493744	3375193	1251941	133390	7868937	101	101	35.6	0	14.9902	87.7331
GGC10288	SAMEA2467047	Human_Gut	Europe	69560481	1738350	2990341	34647020	30184770	5105193	642943	64831790	89.8	92	37.4	0	168.467	18784.3
GGC10289	SAMEA3664942	Human_Gut	West_Asia	26276938	2356699	3175318	10781770	9963151	1292402	473783	20744921	90.6	100	36	0	521.462	70004.3
GGC1029	SAMEA3449229	Human_Gut	Europe	78689342	6715390	8504863	32629281	30839808	4160051	2370578	63469089	99.2	100	35.6	0	466.69	37949.3
GGC10290	SAMEA3951740	Human_Gut	Asia	42562914	2625574	4236208	18655883	17045249	1944127	333493	35701132	125	125	36.3	0	688.867	10746.8
GGC10291	SAMEA2581934	Human_Gut	Asia	31658258	5853052	7592716	9976077	8236413	3546753	1807089	18212490	99.2	100	35.4	0	332.957	32643.2
GGC10292	SAMEA3663214	Pig_Gut	Asia	60393909	3364119	4750269	27152326	25127195	2954124	928993	52279521	99.6	100	36.1	0	331.244	3296.61
GGC10293	SAMN03792205	Fresh_Water	North_America	9038048	1993182	2437433	2525842	2081591	753637	309386	4607433	167	251	36	0	20.0164	367.081
GGC10294	SAMN04126134	Human_Gut	Europe	56311572	20879531	0	35432041	0	35432041	0	35432041	143	150	33	0.389	4682.17	3247.4
GGC10295	SAMEA3629228	Soil	North_America	3825502	755305	0	3070197	0	3070197	0	3070197	97.2	100	35.7	0.257	16.8591	NA
GGC10296	SAMEA2467084	Human_Gut	Europe	147843603	8094126	8881545	70851506	60016426	14285726	3450646	130867932	20.7	92	36.6	0	286.96	NA
GGC10297	SAMN03270613	Built	West_Asia	6071968	881449	875476	2154535	2160508	194907	200880	4315043	125	125	35.4	0	33.897	3316.58
GGC10298	SAMN05826636	Human_Gut	Europe	12824610	2660283	2729821	3752022	3682484	1160349	1090811	7434506	99.5	101	34.4	0	835.824	10810.6
GGC10299	SAMN03025478	Human_Skin	West_Asia	20766218	3200551	4258935	7182558	6124174	1667184	608800	13306732	99.6	101	34.9	0	125.953	2054.37
GGC103	SAMEA2146009	Human_Gut	North_Europe	91767488	11818513	13102079	34065231	32781665	6820149	5536583	66846896	88.5	90	35.5	0	268.994	30390.3
GGC1030	SAMN04126171	Human_Gut	Europe	6523769	3245473	0	3278296	0	3278296	0	3278296	0	0	0	0	165.357	10895.9
GGC10300	SAMEA2580137	Human_Gut	South_Europe	40258576	3704264	3954329	16425024	16174959	2359029	2108964	32599983	98.6	100	35.8	0	1109.43	29476.7
GGC10301	SAMN03270965	Built	West_Asia	12959920	1073273	1464427	5406687	5015533	670543	279389	10422220	101	101	36.2	0	912.536	22230.7
GGC10302	SAMEA3663188	Pig_Gut	North_Europe	51407512	3390489	4527282	22595096	20894645	2596541	896090	43489741	95.5	96	36	0	505.694	NA
GGC10303	SAMN03159732	Human_Skin	North_America	2188468	115906	218589	987731	866242	160365	38876	1853973	146	150	35.7	0	97.4314	1148.94
GGC10304	SAMEA2621487	Marine	unknown	44093016	1189125	1495616	20857383	20550892	859998	553507	41408275	101	101	36.9	0	177.411	733.107
GGC10305	SAMN03025432	Human_Skin	West_Asia	5542168	1277806	1252119	1493278	1518965	356819	382506	3012243	98.4	101	34.5	0	82.5934	NA
GGC10306	SAMEA2042090	Human_Gut	South_Europe	30485940	18599459	10368542	243200	1274739	165461	1197000	1517939	60.3	73	34	0	552.167	NA
GGC10307	SAMN03160065	Human_Skin	North_America	3455970	867156	247387	1804465	536962	1394798	127295	2341427	146	150	34.9	0	86.8	867.177
GGC10308	SAMEA2580010	Human_Gut	South_Europe	34894128	7848931	9569421	9598133	7877643	4176004	2455514	17475776	95.7	100	34.4	0	144.648	159940
GGC10309	SAMEA3664816	Human_Gut	West_Asia	44189252	3154522	4429257	18940104	17665369	2001602	726867	36605473	89.3	100	35.8	0	370.277	23963.9
GGC1031	SAMEA3449260	Human_Gut	Europe	62455456	2047914	2952092	29179814	28275636	1720621	816443	57455450	99.8	100	36.4	0	81.1113	12370.3
GGC10310	SAMEA3541475	Human_Gut	Asia	62456910	7746504	9739590	23481951	21488865	4133484	2140398	44970816	99	100	35	0	139.239	83899.4
GGC10311	SAMEA2737705	Human_Gut	Asia	73297002	3906026	6254197	32742475	30394304	3656834	1308663	63136779	99.5	100	36	0	257.56	44050.9
GGC10312	SAMN01774031	Human_Gut	North_America	35209232	2297043	2661711	15307573	14942905	1334190	969522	30250478	101	251	35.5	0	33.796	4671.88
GGC10313	SAMEA3664588	Human_Gut	West_Asia	27569814	362405	387268	13422502	13397639	329771	304908	26820141	100	101	37.1	0	245.702	42233.9
GGC10314	SAMEA2043045	Human_Gut	South_Europe	29044027	878328	923728	13977824	13264147	1184902	471225	27241971	69.1	72	32.7	0	222.966	NA
GGC10315	SAMN03270143	Built	West_Asia	5880980	649250	705776	2291240	2234714	196832	140306	4525954	132	251	35.6	0	154.356	586.673
GGC10316	SAMN01795871	Human_Gut	North_America	21802756	1878719	2114643	9022659	8786735	656516	420592	17809394	101	175	35.6	0	102.864	3617.09
GGC10317	SAMEA3134384	Mouse_Gut	North_Europe	60451990	3712028	3027592	27064198	26648172	2690602	2274576	53712370	85.3	87	35.9	0	157.984	NA
GGC10318	SAMEA3134404	Mouse_Gut	North_America	52624989	4257448	3476297	22641986	22249258	2784942	2392214	44891244	82.9	87	35.7	0	178.195	NA
GGC10319	SAMN01773343	Human_Gut	North_America	38218430	2729499	2996314	16379716	16112901	891849	625034	32492617	101	251	36.1	0	58.3212	100201
GGC10320	SAMN02333949	Soil	Australia	80843320	10033713	12681362	30387947	27740298	4640739	1993090	58128245	100	101	35.2	0	89.8643	708.765
GGC10321	SAMN04436883	Human_Gut	West_Asia	6571470	624048	611910	2914914	2420598	691621	197305	5335512	141	142	34.5	0	31.4119	7480.67
GGC10322	SAMN04436971	Human_Gut	West_Asia	12247459	755028	685467	6505663	4301301	2361504	157142	10806964	142	142	35.2	0	1936.89	14066.7
GGC10323	SAMN05826487	Human_Gut	Europe	13075384	534590	1152291	6003102	5385401	785914	168213	11388503	101	101	36.1	0	83.875	85481
GGC10324	SAMEA2042382	Human_Gut	South_Europe	36907404	18445115	13621759	2833113	2007417	1853662	1027966	4840530	68.8	75	34.6	0	441.65	NA
GGC10325	SAMN04360094	Human_Skin	West_Asia	44077964	4478632	5913075	17560350	16125907	2889268	1454825	33686257	101	101	34.5	0	140.883	73118.8
GGC10326	SAMN05827239	Human_Gut	North_Europe	18149772	469887	532005	8604999	8542881	463581	401463	17147880	98.9	101	35.5	0	210.615	58996.7
GGC10328	SAMEA2581894	Human_Gut	Asia	51623474	9884122	14725335	15927615	11086402	6858739	2017526	27014017	99.2	100	35.4	0	167.703	17274.9
GGC10329	SAMN04126254	Human_Gut	Europe	28277208	8217437	0	20059771	0	20059771	0	20059771	143	150	34	0.392	100.118	1687.23
GGC1033	SAMN04436846	Human_Gut	West_Asia	3821193	343779	343621	1723949	1409844	406319	92214	3133793	141	142	34.8	0	49.0563	4803.48
GGC10330	SAMEA3663200	Pig_Gut	North_Europe	77090677	4756697	6079950	34218261	32035769	3544691	1362199	66254030	95.6	96	36.2	0	354.382	12869.7
GGC10331	SAMN03270310	Built	West_Asia	8249200	907535	1145599	3217065	2979001	506955	268891	6196066	100	101	35.3	0	40.5645	418.231
GGC10332	SAMN03025542	Human_Skin	West_Asia	52608126	4268367	8706287	22035696	17597776	5574514	1136594	39633472	101	101	35.3	0	18.8296	258.136
GGC10333	SAMN03271100	Built	West_Asia	2857056	119316	151845	1309212	1276683	61841	29312	2585895	120	125	35.2	0	216.917	4033.31
GGC10334	SAMN03271016	Built	West_Asia	2853106	160106	176363	1266447	1250190	66154	49897	2516637	123	125	35.4	0	45.9783	249.042
GGC10335	SAMN02676145	Human_Gut	North_America	89257104	3450901	6111729	41177651	38516823	3810407	1149579	79694474	101	175	36.4	0	506.644	7660.32
GGC10336	SAMN03270472	Built	West_Asia	4274638	466707	572341	1670612	1564978	174920	69286	3235590	125	125	35.6	0	116.458	1136.96
GGC10337	SAMEA2338817	Human_Gut	South_Europe	80590142	5764480	6000573	35201936	33623153	4360118	2781335	68825089	85.1	87	36.3	0	255.746	NA
GGC10338	SAMEA2580233	Human_Gut	South_Europe	53835110	5224588	5089725	21692967	21827830	3050037	3184900	43520797	98.7	100	35.7	0	353.1	101921
GGC10339	SAMN05827145	Human_Gut	North_Europe	24136538	3111083	7775209	8957186	4293060	5102598	438472	13250246	100	101	34.9	0	1028.73	25660.4
GGC1034	SAMEA2338699	Human_Gut	South_Europe	69613601	5186533	3903045	30327212	30196811	3454051	3323650	60524023	83.3	87	35.2	0	317.041	NA
GGC10340	SAMEA2155255	Human_Gut	North_Europe	90147200	11968678	14582671	33104922	30490929	7562251	4948258	63595851	89.7	90	35.8	0	614.744	8707
GGC10341	SAMEA2467054	Human_Gut	Europe	63799848	4219887	3278880	30626980	25674101	6683866	1730987	56301081	90.6	93	37	0	739.796	20084.6
GGC10343	SAMN03271171	Built	West_Asia	2601172	111635	131425	1188951	1169161	52201	32411	2358112	120	125	35.2	0	55.541	4441.97
GGC10344	SAMEA2338748	Human_Gut	South_Europe	57596620	5444593	3085971	23607447	25458609	1466455	3317617	49066056	84.2	86	36.1	0	98.2097	NA
GGC10345	SAMEA2042918	Human_Gut	South_Europe	53258200	2287193	1513619	25079689	24377699	2133152	1431162	49457388	70.6	72	32.6	0	351.264	NA
GGC10346	SAMN03270476	Built	West_Asia	8445892	1022139	1018790	3200807	3204156	415532	418881	6404963	100	101	35.5	0	97.7345	303.058
GGC10347	SAMN03270680	Built	West_Asia	14810088	1966375	2232999	5438669	5172045	964112	697488	10610714	99.9	101	35.1	0	137.096	48390.7
GGC10348	SAMEA3136653	Human_Gut	Europe	44171205	2652338	3907154	19901782	17709931	2979300	787449	37611713	95.6	97	36	0	490.288	54262.1
GGC10349	SAMN05826661	Human_Gut	North_Europe	8635356	2732357	780970	1585321	3536708	223401	2174788	5122029	99.1	101	34.8	0	215.729	24162.6
GGC1035	SAMEA3136641	Human_Gut	Europe	66594047	4464055	6149844	29406331	26573817	4097181	1264667	55980148	94.5	97	35.9	0	509.849	46598.6
GGC10351	SAMEA2157793	Human_Gut	North_Europe	56395546	10203793	18825971	17993980	9371802	10358544	1736366	27365782	75	75	30.8	0	631.714	NA
GGC10352	SAMN02334311	Human_Oral	Australia	15058274	1853142	2036921	5675995	5492216	486385	302606	11168211	100	101	36.3	0	831.312	33263.2
GGC10353	SAMEA3136655	Human_Gut	Europe	54206038	2711270	4423359	24869601	22201808	3392316	724523	47071409	95.6	97	36.4	0	5596.4	297415
GGC10354	SAMEA2467004	Human_Gut	Europe	56128839	4164472	3944119	25771091	22249157	5488995	1967061	48020248	89.3	93	37.1	0	331.463	20847
GGC10355	SAMN05826960	Human_Gut	Europe	38032044	1723326	6269722	17292696	12746300	4897784	351388	30038996	101	101	35.5	0	46.4363	5026.45
GGC10356	SAMEA2151034	Human_Gut	North_Europe	67762098	4332293	8945796	29548756	24935253	6586466	1972963	54484009	74.1	75	31.9	0	282.161	NA
GGC10357	SAMEA3951790	Human_Gut	Asia	56282194	5473034	7621214	22668063	20519883	3443249	1295069	43187946	124	125	35.9	0	31.6074	4595.45
GGC10358	SAMEA2580149	Human_Gut	South_Europe	42110330	3418969	3537701	17636196	17517464	2271759	2153027	35153660	98.7	100	35.8	0	52.6747	32883.2
GGC10359	SAMN04359940	Human_Skin	West_Asia	14740710	2019501	3495660	5350854	3874695	1809983	333824	9225549	101	101	34.6	0	37.6466	2068.65
GGC1036	SAMN04436631	Human_Gut	West_Asia	6272850	635351	520335	2712642	2404522	536862	228742	5117164	141	142	34.5	0	36.4779	5847.14
GGC10360	SAMN05826971	Human_Gut	Europe	31592754	1577198	8808984	14219179	6987393	7379687	147901	21206572	101	101	36.1	0	171.534	NA
GGC10361	SAMN03270351	Built	West_Asia	6708368	2168421	2142035	1185763	1212149	98890	125276	2397912	121	125	35.1	0	81.381	1110.68
GGC10362	SAMN05826590	Human_Gut	North_Europe	24920132	6241792	2352006	6218274	10108060	918897	4808683	16326334	99.4	101	35.2	0	615.195	33368.6
GGC10363	SAMEA2042653	Human_Gut	South_Europe	56083445	6163730	7876471	23165329	18877915	6395973	2108559	42043244	65.1	72	31.1	0	457.381	NA
GGC10364	SAMN03271242	Built	West_Asia	3444270	115554	132969	1606581	1589166	54270	36855	3195747	120	125	35.3	0	260.091	1272.9
GGC10365	SAMEA3665037	Human_Gut	West_Asia	30827768	277741	423784	15136143	14990100	384686	238643	30126243	99.4	100	37.2	0	245.607	11126.7
GGC10366	SAMN04436800	Human_Gut	West_Asia	8186842	481334	567571	3899929	3238008	805194	143273	7137937	142	142	35.6	0	59.6829	11721.8
GGC10367	SAMN02334006	Human_Gut	Australia	105287516	13450763	15925975	39192995	36717783	5069426	2594214	75910778	100	101	35.7	0	967.16	2063.2
GGC10368	SAMN03270919	Built	West_Asia	6689012	824857	1090299	2519649	2254207	472041	206599	4773856	100	101	35.1	0	5496	10106.1
GGC10369	SAMEA3664542	Human_Gut	West_Asia	28678768	357819	608370	13981565	13731014	537177	286626	27712579	100	101	37	0	459.235	8149.27
GGC1037	SAMN03270712	Built	West_Asia	12293884	1643234	1872828	4503708	4274114	785688	556094	8777822	99.7	101	34.9	0	833.385	NA
GGC10370	SAMEA2738172	Human_Oral	Asia	40348984	2498087	3183253	17676405	16991239	1651871	966705	34667644	99.5	100	36.1	0	491.43	134065
GGC10371	SAMEA3629340	Mouse_Gut	North_America	2491928	133124	0	2358804	0	2358804	0	2358804	98.8	100	35.9	0.134	6.48308	NA
GGC10372	SAMEA2157977	Human_Gut	North_Europe	64860322	8163929	9266242	24266232	23163919	5078104	3975791	47430151	89.6	90	36	0	469.583	19249
GGC10373	SAMN03270230	Built	West_Asia	3576640	299134	333556	1489186	1454764	100553	66131	2943950	125	125	35.6	0	862.75	1317.08
GGC10375	SAMEA3663033	Pig_Gut	Europe	51896107	1609392	2294159	24585926	23406630	1731913	552617	47992556	96.8	97	36.7	0	416.89	7538.14
GGC10376	SAMEA2041927	Human_Gut	South_Europe	65105855	2788464	2284004	30726095	29307292	3201641	1782838	60033387	69.1	71	32.7	0	235.952	NA
GGC10377	SAMN01795937	Human_Gut	North_America	29043422	2064481	2632617	12457230	11889094	1215631	647495	24346324	101	175	35.5	0	67.5726	458895
GGC10378	SAMN03270432	Built	West_Asia	5112520	482306	519416	2073954	2036844	144724	107614	4110798	125	125	35.6	0	3909.5	3955.08
GGC1038	SAMN04360110	Human_Skin	West_Asia	10487754	535592	1221678	4708285	4022199	838332	152246	8730484	101	101	36	0	282.195	3067.98
GGC10380	SAMN03401199	Human_Gut	North_Europe	27621195	1106204	1433060	12716451	12365480	688520	337549	25081931	102	175	36.4	0	5392.74	116321
GGC10381	SAMEA3664561	Human_Gut	West_Asia	31511646	375689	426129	15380134	15329694	359386	308946	30709828	100	101	37	0	582.294	20524.1
GGC10382	SAMN04261177	Human_Gut	South_America	8535938	1236205	308231	5556377	1435125	4226285	105033	6991502	142	142	35.5	0	6618	13438.9
GGC10383	SAMEA2466899	Human_Gut	Europe	80732841	3058624	8687038	41833443	27153736	14679788	81	68987179	85	88	37.1	0	330.116	NA
GGC10384	SAMN04436757	Human_Gut	West_Asia	4059185	374073	289842	1805909	1589361	369047	152499	3395270	141	142	34.9	0	44.4792	16772.2
GGC10385	SAMN03270556	Built	West_Asia	5792492	816103	933808	2080143	1962438	246005	128300	4042581	125	125	35.4	0	135	11380.2
GGC10386	SAMEA2737723	Human_Gut	Asia	70191886	3932498	5784314	31163445	29311629	3189000	1337184	60475074	99.5	100	36.1	0	193.346	32638.3
GGC10387	SAMEA2580170	Human_Gut	South_Europe	40889344	4509370	3926043	15935302	16518629	2331005	2914332	32453931	98.3	100	35.8	0	375.273	26416.9
GGC10388	SAMEA4378317	Human_Gut	Asia	59026166	3944226	4003556	25568857	25509527	1922378	1863048	51078384	99.3	100	36.1	0	87.4557	24875.2
GGC10389	SAMN03159839	Human_Skin	North_America	4055694	267429	506717	1779500	1502048	346816	69364	3281548	147	151	35.5	0	92.0556	550.173
GGC1039	SAMEA3449183	Human_Gut	Europe	68269436	2972392	4427349	31162326	29707369	2515019	1060062	60869695	99.7	100	36.1	0	181.313	16285.9
GGC10390	SAMEA2582091	Human_Gut	Asia	33416990	2955795	3491944	13752700	13216551	2362752	1826603	26969251	99.8	100	37	0	141.073	19709
GGC10392	SAMEA3449211	Human_Gut	Europe	55144692	2074898	2960776	25497448	24611570	1713606	827728	50109018	99.7	100	36.1	0	257.186	27032.4
GGC10393	SAMN03270082	Built	West_Asia	6112264	972738	1299876	2083394	1756256	442703	115565	3839650	167	301	35.7	0	51.0833	4182.73
GGC10394	SAMN03270104	Built	West_Asia	5096034	578094	629351	1969923	1918666	188720	137463	3888589	133	251	35.5	0	41.5432	697.384
GGC10395	SAMEA2466998	Human_Gut	Europe	44391860	2547970	1611299	21036102	19196489	3187457	1347844	40232591	89.9	92	36.8	0	139.436	9539
GGC10396	SAMN03271134	Built	West_Asia	4007220	477081	545078	1526529	1458532	120179	52182	2985061	118	125	34.9	0	102.062	3573.46
GGC10397	SAMN03792213	Fresh_Water	North_America	14872548	2798452	3655235	4637822	3781039	1363493	506710	8418861	133	251	35.9	0	5.33141	773.195
GGC10398	SAMN04436671	Human_Gut	West_Asia	42785321	4940190	7663340	19137358	11044433	8748563	655638	30181791	141	142	34.7	0	35.3604	3852.18
GGC10399	SAMN03271325	Built	West_Asia	3893006	157937	211429	1788566	1735074	106301	52809	3523640	125	125	35.8	0	1475.33	3949.91
GGC104	SAMN05827228	Human_Gut	North_Europe	7266118	1905055	1766749	1728004	1866310	712118	850424	3594314	99.7	101	34.8	0	66.8649	12490.4
GGC1040	SAMEA2152904	Human_Gut	North_Europe	47850158	21889708	22208552	2035371	1716527	1229859	911015	3751898	68.5	75	34.6	0	476.545	NA
GGC10400	SAMEA3628977	Soil	North_America	5645182	514840	0	5130342	0	5130342	0	5130342	98	100	35	0.198	68.75	NA
GGC10401	SAMEA3664982	Human_Gut	West_Asia	43612064	3566197	5086819	18239835	16719213	2146929	626307	34959048	86.3	100	35.5	0	602.882	4485.05
GGC10402	SAMN04261317	Human_Gut	South_America	11552260	1315350	1589221	5537692	3109997	2513887	86192	8647689	142	142	37.9	0	275.79	5355.7
GGC10403	SAMEA2467026	Human_Gut	Europe	81465089	3509804	3055113	39553321	35346851	5801894	1595424	74900172	88.7	90	37.3	0	95.0642	15135.4
GGC10404	SAMEA3951653	Human_Gut	Asia	41321752	6857077	7381155	13803799	13279721	2742716	2218638	27083520	120	125	35	0	539.98	8484.66
GGC10405	SAMN02333982	Human_Gut	Australia	114861736	15563805	18068722	41867063	39362146	5467918	2963001	81229209	100	101	35.6	0	473.173	2520.29
GGC10406	SAMN04436754	Human_Gut	West_Asia	11230486	1139799	996184	4877621	4216882	1028891	368152	9094503	141	142	34.5	0	608.476	8550.07
GGC10407	SAMEA2737676	Human_Gut	Asia	51950850	4615181	6174631	21360244	19800794	2935853	1376403	41161038	99.3	100	35.5	0	787.791	79568.1
GGC10408	SAMN04126200	Human_Gut	Europe	40542964	13257606	0	27285358	0	27285358	0	27285358	145	150	33.7	0.355	281.5	361.828
GGC10409	SAMN05827038	Human_Gut	North_Europe	44002994	3745244	7522928	18256253	14478569	5207237	1429553	32734822	100	101	35.8	0	393.882	18108.2
GGC1041	SAMEA1906540	Human_Gut	North_Europe	45121654	3311892	4193676	19248935	18367151	1929468	1047684	37616086	100	101	35.6	0	429.931	41595
GGC10410	SAMN01795873	Human_Gut	North_America	17418396	949308	1015853	7759890	7693343	364556	298010	15453233	101	175	36.9	0	6713.87	119383
GGC10411	SAMN04126307	Human_Gut	Europe	30466752	7678892	0	22787860	0	22787860	0	22787860	145	150	33.8	0.396	203.71	1461.7
GGC10412	SAMEA3541566	Human_Gut	Asia	56903946	5878077	10476016	22573896	17975957	6043763	1445824	40549853	98.9	100	35.5	0	255.121	41050.2
GGC10413	SAMEA2580007	Human_Gut	South_Europe	32993598	3430375	6714369	13066424	9782430	4789902	1505908	22848854	98.4	100	36	0	36.5177	25332.7
GGC10414	SAMEA3664978	Human_Gut	West_Asia	25327106	1376033	1741665	11287520	10921888	718768	353136	22209408	92.4	100	36.3	0	118.776	23736.3
GGC10415	SAMN05545088	Human_Gut	West_Asia	233811228	26004585	27068337	90901029	89837277	13102889	12039137	180738306	25.7	151	36.8	0	1994.54	19311.3
GGC10416	SAMEA2737685	Human_Gut	Asia	55600256	1998933	2400473	25801195	25399655	1305970	904430	51200850	99.4	100	36.4	0	362.162	96386.1
GGC10417	SAMN03160099	Human_Skin	North_America	3968706	287784	714426	1706579	1259917	530131	83469	2966496	141	150	35	0	199	4712.36
GGC10418	SAMN04360084	Human_Skin	West_Asia	53295196	3087746	6443148	23559852	20204450	4372690	1017288	43764302	101	101	35.6	0	2.77808	5.87912
GGC10419	SAMN05525457	Human_Gut	North_Africa	40459464	1554696	0	38904768	0	38904768	0	38904768	100	101	35.9	0.0764	80.3591	156214
GGC1042	SAMEA3951700	Human_Gut	Asia	44275448	2122678	4348785	20015046	17788939	2454325	228218	37803985	125	125	36.5	0	118.352	15191.5
GGC10420	SAMN03159740	Human_Skin	North_America	2728516	173952	350428	1205485	998651	259542	52708	2204136	146	150	35.2	0	13.0815	48.7626
GGC10421	SAMN03270456	Built	West_Asia	5690728	578535	602962	2266829	2242402	155772	131345	4509231	125	125	35.6	0	54.1696	2225.56
GGC10422	SAMN03159958	Human_Skin	North_America	4882159	963874	949385	1484561	1484339	143184	142962	2968900	143	150	35.3	0	1734	2602.49
GGC10423	SAMN01774317	Human_Gut	North_America	36654712	2452239	4499240	15875117	13828116	2559068	512067	29703233	101	175	36	0	116.719	1.27967e+06
GGC10425	SAMN03025410	Human_Skin	West_Asia	4803152	746900	972059	1654676	1429517	383007	157848	3084193	99.5	101	35	0	35.7939	248.883
GGC10426	SAMEA3663185	Pig_Gut	North_Europe	74846757	4074167	5659063	33637653	31475874	3357813	1196034	65113527	95.5	96	36.2	0	481.113	8385.12
GGC10427	SAMEA3628792	Mouse_Gut	North_America	4552734	164714	0	4388020	0	4388020	0	4388020	99.4	100	35.8	0.113	1104.89	NA
GGC10428	SAMEA3664930	Human_Gut	West_Asia	36044454	3346104	4178841	14676123	13843386	1554457	721720	28519509	90.6	100	36	0	295.533	113226
GGC10429	SAMEA2581990	Human_Gut	Asia	22756254	3597323	4799740	7780804	6578387	2447656	1245239	14359191	99.3	100	35.8	0	524.881	3766.46
GGC1043	SAMN04126263	Human_Gut	Europe	14669017	5200851	0	9468166	0	9468166	0	9468166	0	0	0	0	461.25	31860.9
GGC10430	SAMN03025623	Human_Skin	West_Asia	4507474	234323	360667	2019414	1893070	191762	65418	3912484	101	101	36.2	0	224.2	2260.01
GGC10431	SAMEA3136681	Human_Gut	Europe	64766000	4187866	6479688	28675830	25422616	4440692	1187478	54098446	94.5	96	36	0	202.752	23048.6
GGC10432	SAMN04262600	Wastewater	South_America	28481312	2125783	2502774	12911709	10941046	2417393	446730	23852755	142	142	38	0	1281.67	4388.8
GGC10433	SAMN04436907	Human_Gut	West_Asia	5391978	455668	394815	2412648	2128847	449211	165410	4541495	141	142	34.8	0	53.4654	7621.31
GGC10434	SAMN04359836	Human_Skin	West_Asia	29901052	1774934	3193749	13175592	11756777	1881179	462364	24932369	101	101	35.7	0	33.421	217.902
GGC10436	SAMEA3449237	Human_Gut	Europe	79916932	3367755	5049933	36590711	34908533	2806789	1124611	71499244	99.7	100	36	0	52.5051	74471.9
GGC10437	SAMEA2338811	Human_Gut	South_Europe	75464321	4292303	4432336	33962452	32777230	3501524	2316302	66739682	84.7	86	35.3	0	210.291	NA
GGC10438	SAMEA3664912	Human_Gut	West_Asia	24975558	313264	582880	12174515	11904899	522518	252902	24079414	99.5	101	37.2	0	1470.5	187834
GGC10439	SAMEA3136625	Human_Gut	Europe	45276691	4925088	6481215	18375214	15495174	4094908	1214868	33870388	91.8	97	35.7	0	1447.62	92809.7
GGC1044	SAMN01779982	Human_Gut	North_America	36209164	7049183	8489110	11055399	9615472	1776995	337068	20670871	101	175	36.5	0	4.45751	39.7286
GGC10440	SAMN03792189	Fresh_Water	North_America	18238634	3880347	4408501	5238970	4710816	1385629	857475	9949786	127	251	35.7	0	8.31116	314.018
GGC10441	SAMN05826519	Human_Gut	North_Europe	9063496	195689	434484	4336059	4097264	320478	81683	8433323	101	101	36.5	0	520	18080.4
GGC10442	SAMN03270958	Built	West_Asia	7922348	915167	1199713	3046007	2761461	508418	223872	5807468	101	101	35.3	0	77.1	863.332
GGC10443	SAMEA2162200	Human_Gut	North_Europe	52914788	8686992	9394880	17770402	17062514	3956865	3248977	34832916	72.5	75	31.8	0	669	NA
GGC10444	SAMN03270173	Built	West_Asia	13916890	1572526	1675793	5385919	5282652	627821	524554	10668571	100	101	36.2	0	1849.1	29280.8
GGC10445	SAMN04359937	Human_Skin	West_Asia	20673134	1266009	2319401	9070558	8017166	1455713	402321	17087724	101	101	35.7	0	114.347	2329.09
GGC10446	SAMEA2042393	Human_Gut	South_Europe	60065625	6438454	6963130	24943008	21721033	5881083	2659108	46664041	68.2	72	31.4	0	275.834	NA
GGC10447	SAMEA3708748	Human_Gut	Asia	114174864	7493841	13747531	49593591	43339901	8793917	2540227	92933492	12.7	100	36	0	181.965	28745.3
GGC10448	SAMEA2580005	Human_Gut	South_Europe	39809976	3748019	7223716	16156969	12681272	5218702	1743005	28838241	98.6	100	36.2	0	305.706	6649.35
GGC10449	SAMN04126312	Human_Gut	Europe	33735084	3291041	0	30444043	0	30444043	0	30444043	149	150	35.6	0.136	133.609	10944.9
GGC1045	SAMN02334175	Human_Oral	Australia	14462610	3231350	3450852	3999955	3780453	517959	298457	7780408	100	101	35.7	0	191.976	75664.3
GGC10450	SAMN03271205	Built	West_Asia	2367058	89138	114263	1094391	1069266	49046	23921	2163657	120	125	35.3	0	59.8235	126.232
GGC10451	SAMEA2580050	Human_Gut	South_Europe	41260420	4261429	3440691	16368781	17189519	2025062	2845800	33558300	98.4	100	35.9	0	72.8886	4018.22
GGC10452	SAMEA3664742	Human_Gut	West_Asia	37231878	2689124	3238131	15926815	15377808	1287748	738741	31304623	87.7	100	35.8	0	354.992	9659.26
GGC10453	SAMN02676147	Human_Gut	North_America	88816182	2558886	5068252	41849205	39339839	3490648	981282	81189044	101	175	36.5	0	134.337	30058.8
GGC10454	SAMN03025442	Human_Skin	West_Asia	19508174	3931272	4350214	5822815	5403873	1384965	966023	11226688	98.5	101	34.9	0	62.6582	53894.3
GGC10455	SAMEA3664701	Human_Gut	West_Asia	24524884	91	751124	12262351	11511318	751089	56	23773669	98	101	37	0	383.121	47240.6
GGC10456	SAMN01774018	Human_Gut	North_America	13276982	4574954	4878198	2063537	1760293	384403	81159	3823830	100	251	36	0	60.2663	2666.23
GGC10457	SAMN04261356	Human_Gut	South_America	8974085	1170107	1322392	4108144	2373442	1838182	103480	6481586	142	142	37.8	0	580.692	2738.79
GGC10458	SAMN03270575	Built	West_Asia	7876214	788029	1021137	3150078	2916970	437578	204470	6067048	101	101	35.8	0	146.787	4478.41
GGC10459	SAMEA3449309	Human_Gut	Europe	71720130	3110380	4622992	32749685	31237073	2528136	1015524	63986758	99.7	100	36.1	0	90.7667	13776.1
GGC1046	SAMN03398559	Human_Skin	Asia	19526858	1004010	1239199	8759419	8524230	632475	397286	17283649	101	101	36.4	0	4.69343	102.269
GGC10460	SAMEA3708675	Human_Gut	Asia	50292850	1434842	1726476	23711583	23419949	994290	702656	47131532	99.6	100	36.8	0	613.5	38754.3
GGC10461	SAMEA2338734	Human_Gut	South_Europe	65219861	4281850	4748350	28815075	27374586	3463455	2022966	56189661	85.2	87	36.4	0	648.11	NA
GGC10462	SAMN02334239	Human_Oral	Australia	12811726	2916394	3159540	3489469	3246323	509011	265865	6735792	100	101	35.7	0	190.622	26942.3
GGC10463	SAMN05545069	Human_Gut	West_Asia	278281320	23781507	44748221	115359153	94392439	27017584	6050870	209751592	9.08	151	37.1	0	541.634	52783.7
GGC10464	SAMEA3664524	Human_Gut	West_Asia	22086526	494111	714828	10549152	10328435	467050	246333	20877587	98.3	101	36.8	0	341.141	12087.5
GGC10465	SAMEA2579985	Human_Gut	South_Europe	44937242	2990370	5671186	19478251	16797435	4380919	1700103	36275686	98.9	100	36.3	0	117.056	34295
GGC10466	SAMEA4378293	Human_Gut	Asia	58538708	2609770	4430308	26659584	24839046	2698865	878327	51498630	99.7	100	36.5	0	305.646	24405.6
GGC10467	SAMEA3134410	Mouse_Gut	North_America	46123766	4405532	4026108	19380072	18312054	2978375	1910357	37692126	82.8	85	35.4	0	232.361	NA
GGC10468	SAMEA3134399	Mouse_Gut	North_America	49772492	4223329	4046303	21376790	20126070	3111210	1860490	41502860	83	85	35.6	0	327.51	NA
GGC10469	SAMN03160061	Human_Skin	North_America	1587969	388839	110068	833280	255782	638825	61327	1089062	142	150	35	0	122.5	1134.29
GGC1047	SAMEA2155093	Human_Gut	North_Europe	82395456	9866398	10740530	31331330	30457198	5785659	4911527	61788528	88.6	90	35.6	0	692.972	5963.22
GGC10470	SAMEA3951773	Human_Gut	Asia	50716798	2980305	4577751	22378094	20780648	2235865	638419	43158742	125	125	36.4	0	63.2621	4208.61
GGC10471	SAMEA2042453	Human_Gut	South_Europe	50665556	1583175	10146180	24918531	14017670	11376741	475880	38936201	71.9	73	32.9	0	263.318	NA
GGC10472	SAMEA2466901	Human_Gut	Europe	37805003	13147346	3439242	9657238	11561177	4108895	6012834	21218415	75.9	95	36.2	0	47.7799	1030.41
GGC10473	SAMN03270857	Built	West_Asia	5736528	280690	322172	2587574	2546092	126159	84677	5133666	125	125	35.8	0	523.5	4058.49
GGC10474	SAMEA2582095	Human_Gut	Asia	30345628	5740527	8222300	9432287	6950514	3816766	1334993	16382801	99.2	100	35.3	0	531.898	4613.12
GGC10475	SAMEA4521399	Soil	North_America	128990868	41217342	40135970	23278092	24359464	9532058	10613430	47637556	133	150	31.9	0	5.85742	58.1535
GGC10476	SAMN04436651	Human_Gut	West_Asia	6145257	630193	475863	2641853	2397348	497154	252649	5039201	141	142	34.5	0	40.9865	5965.5
GGC10477	SAMN05827115	Human_Gut	North_Europe	20589692	963770	4672385	9331076	5622461	3875757	167142	14953537	99.8	101	35.6	0	75.794	NA
GGC10478	SAMN03270582	Built	West_Asia	4971406	655016	774390	1830687	1711313	219827	100453	3542000	125	125	35.5	0	47.2479	4349.31
GGC10479	SAMN05826853	Human_Gut	North_Europe	9671276	2744521	1931563	2091117	2904075	710350	1523308	4995192	99.5	101	34.7	0	1755.67	NA
GGC1048	SAMN03271021	Built	West_Asia	3889286	196521	258214	1748122	1686429	112471	50778	3434551	122	125	35.4	0	500.222	90015.7
GGC10480	SAMN04126302	Human_Gut	Europe	8311608	2388785	0	5922823	0	5922823	0	5922823	145	150	33.7	0.346	0.139959	1.56234
GGC10481	SAMN02334233	Human_Oral	Australia	9661914	2254735	2382738	2576222	2448219	314812	186809	5024441	100	101	36	0	319	NA
GGC10482	SAMN02676171	Human_Gut	North_America	88506048	2304603	4495560	41948421	39757464	3053075	862118	81705885	101	175	36.9	0	182.678	18838
GGC10483	SAMEA3629061	Mouse_Gut	North_America	3611440	151538	0	3459902	0	3459902	0	3459902	99.3	100	35.3	0.138	389	NA
GGC10484	SAMEA2163583	Human_Gut	North_Europe	91964818	11798199	14527106	34184210	31455303	7665261	4936354	65639513	89.7	90	35.9	0	484.876	13031
GGC10485	SAMEA3136717	Human_Gut	Europe	53666840	2579355	3721150	24710698	22655637	2876280	821219	47366335	94.6	97	36.2	0	1211.65	35844.5
GGC10486	SAMEA3449157	Human_Gut	Europe	69838136	8460261	6403499	26458807	28515569	1975728	4032490	54974376	99.7	100	36.1	0	76.7247	18255.3
GGC10487	SAMEA3663219	Pig_Gut	Asia	23733846	515752	680375	11411506	11126213	519516	234223	22537719	99.8	100	36.8	0	370.797	2165.91
GGC10488	SAMN02676169	Human_Gut	North_America	18632916	639073	1076247	8677385	8240211	620321	183147	16917596	101	175	37.1	0	909.949	45310.8
GGC10489	SAMN03270734	Built	West_Asia	17965118	2316935	2666506	6665624	6316053	1137582	788011	12981677	99.9	101	35.1	0	79.2723	16506.9
GGC1049	SAMEA2155902	Human_Gut	North_Europe	92940546	17742913	20842227	28727360	25628046	9072712	5973398	54355406	89.5	90	35.6	0	1306.74	15163
GGC10490	SAMN05826874	Human_Gut	North_Europe	18087860	4555570	3307040	4488360	5736890	1407389	2655919	10225250	99.6	101	35	0	221.824	31494.7
GGC10491	SAMEA4378304	Human_Gut	Asia	48699728	3565582	3547914	20784282	20801950	1680478	1698146	41586232	99.2	100	36.1	0	1541.75	56875.2
GGC10492	SAMEA2580250	Human_Gut	South_Europe	28569572	4142826	3563752	10141960	10721034	1954386	2533460	20862994	97.7	100	35.3	0	254.856	NA
GGC10493	SAMN04262598	Wastewater	South_America	20715886	1622265	1731624	9281142	8080855	1619707	419420	17361997	142	142	37.9	0	200.049	532.405
GGC10494	SAMN03271110	Built	West_Asia	14609984	1589128	2077936	5715864	5227056	943792	454984	10942920	100	101	35.1	0	180.253	408.453
GGC10495	SAMN04126314	Human_Gut	Europe	97362924	29616355	0	67746569	0	67746569	0	67746569	31.8	150	33.8	0.31	26.4851	266.922
GGC10496	SAMN04360050	Human_Skin	West_Asia	7137856	489257	1185513	3079671	2383415	817328	121072	5463086	101	101	35.4	0	39.1971	218.741
GGC10497	SAMN03159827	Human_Skin	North_America	3302155	208889	381880	1475499	1235887	275836	36224	2711386	145	151	36	0	21.7363	91.3689
GGC10498	SAMN04359872	Human_Skin	West_Asia	18213730	940392	1999851	8166473	7107014	1261987	202528	15273487	101	101	35.9	0	8.57586	70.6556
GGC10499	SAMEA2620194	Marine	unknown	43521634	1052259	1236224	20708558	20524592	711160	527195	41233150	101	101	37.2	0	350.264	1949.61
GGC105	SAMEA2042107	Human_Gut	South_Europe	68937737	3632778	3323622	31295103	30686234	2597349	1988480	61981337	83.8	86	35.3	0	176.864	NA
GGC1050	SAMEA3663110	Pig_Gut	North_Europe	70459515	5876307	7822080	29952776	26808352	4602772	1458348	56761128	94.5	95	35.8	0	527.919	11719.4
GGC10501	SAMN03270301	Built	West_Asia	5471980	498661	582022	2237329	2153968	179963	96602	4391297	125	125	35.6	0	37.2088	3650.59
GGC10502	SAMEA2738160	Human_Oral	Asia	22272850	1112101	1599649	10024324	9536776	870096	382548	19561100	99.7	100	36.5	0	635.35	19830
GGC10503	SAMEA3664581	Human_Gut	West_Asia	29353562	339906	418028	14336875	14258753	357520	279398	28595628	100	101	37.1	0	991.657	103176
GGC10504	SAMEA2042842	Human_Gut	South_Europe	27413692	13857103	7780808	1736157	4039624	615040	2918507	5775781	60.3	72	35.1	0	293.723	NA
GGC10505	SAMN02676166	Human_Gut	North_America	56588332	1482348	3032524	26811818	25261642	2155912	605736	52073460	101	175	36.7	0	479.458	109420
GGC10506	SAMN03270502	Built	West_Asia	6301608	778013	769346	2372791	2381458	303102	311769	4754249	100	101	35.4	0	76.7143	869.252
GGC10507	SAMEA2580241	Human_Gut	South_Europe	28547680	1546230	1507977	12727610	12765863	1064011	1102264	25493473	99.2	100	36.6	0	219.384	51330.7
GGC10508	SAMN02334009	Soil	Australia	57107956	6685143	8835721	21868835	19718257	3667904	1517326	41587092	100	101	34.9	0	101.451	389.074
GGC10509	SAMN02334317	Human_Oral	Australia	8080238	875031	918717	3165088	3121402	228189	184503	6286490	101	101	36.7	0	343.95	NA
GGC1051	SAMN03271331	Built	West_Asia	3349766	113039	193253	1561844	1481630	106764	26550	3043474	125	125	35.8	0	131.296	1045.7
GGC10510	SAMEA2042379	Human_Gut	South_Europe	35395052	18156767	14271193	1995379	971713	1604232	580566	2967092	67.1	73	34.2	0	1068	NA
GGC10511	SAMEA2737847	Human_Gut	Asia	71951834	3163268	5352480	32812649	30623437	3445496	1256284	63436086	99.6	100	36.3	0	105.151	62626.2
GGC10512	SAMN03270303	Built	West_Asia	14377478	1147121	1518294	6041618	5670445	725705	354532	11712063	101	101	36.1	0	287.632	24956.8
GGC10513	SAMN03398595	Human_Skin	Asia	12045102	428184	505207	5594367	5517344	272563	195540	11111711	101	101	36.9	0	1.97094	54.7227
GGC10514	SAMEA2582088	Human_Gut	Asia	49496928	7951410	9616928	16797054	15131536	4599633	2934115	31928590	99.3	100	35.8	0	191.752	36830
GGC10515	SAMN03270225	Built	West_Asia	3663154	298393	355193	1533184	1476384	116485	59685	3009568	125	125	35.6	0	66.7115	673.044
GGC10516	SAMN04436830	Human_Gut	West_Asia	15364727	1279502	699294	10467217	2918714	7721114	172611	13385931	142	142	34.9	0	240.909	9442.32
GGC10517	SAMEA2582131	Human_Gut	Asia	89490776	14253404	16703544	30491984	28041844	8106872	5656732	58533828	99.4	100	35.7	0	201.978	29726.1
GGC10518	SAMN04436694	Human_Gut	West_Asia	8133029	507400	658352	3756219	3211058	708795	163634	6967277	142	142	35.2	0	33.6796	19213.7
GGC10519	SAMN05826725	Human_Gut	Europe	58008948	6456427	12816622	22548047	16187852	7562072	1201877	38735899	100	101	34.6	0	577.284	NA
GGC1052	SAMN02334200	Human_Gut	Australia	51931396	6924056	8792149	19041642	17173549	3096279	1228186	36215191	99.7	101	35.5	0	398.271	37336.4
GGC10520	SAMEA2149271	Human_Gut	North_Europe	66564212	9683656	10030202	23598450	23251904	5064947	4718401	46850354	89.6	90	35.3	0	953	NA
GGC10521	SAMN03160132	Human_Skin	North_America	6006081	961066	637717	2058511	2348787	200891	491167	4407298	143	151	35.5	0	83.0189	658.616
GGC10522	SAMEA3663262	Pig_Gut	Asia	22485959	1635491	2496216	9817342	8536910	1627710	347278	18354252	99.3	100	36	0	430.554	2587.48
GGC10523	SAMN05826942	Human_Gut	North_Europe	31015462	4602469	9344967	10905262	6162764	5984538	1242040	17068026	100	101	35.6	0	421.342	62869
GGC10524	SAMN03270371	Built	West_Asia	12640602	1192553	1602426	5127748	4717875	741042	331169	9845623	101	101	35.5	0	40.9822	22595.7
GGC10525	SAMEA2580125	Human_Gut	South_Europe	34750848	3388676	5204777	13986748	12170647	3281973	1465872	26157395	98.6	100	35.9	0	154.549	43956.6
GGC10526	SAMEA2156032	Human_Gut	North_Europe	92188930	14998218	18579672	31096247	27514793	9368964	5787510	58611040	89.6	90	35.9	0	409.26	10929.6
GGC10527	SAMN02333987	Soil	Australia	61539732	7452086	9701460	23317780	21068406	3918257	1668883	44386186	100	101	34.9	0	56.4745	385.586
GGC10528	SAMN05826869	Human_Gut	Europe	9010886	2894551	1381900	1610892	3123543	427542	1940193	4734435	99.3	101	34.7	0	315.9	NA
GGC10529	SAMEA3136677	Human_Gut	Europe	52930416	2246743	3688979	25134298	21860396	3911392	637490	46994694	95.7	96	36.7	0	1402.08	NA
GGC1053	SAMN04126229	Human_Gut	Europe	18806860	4540264	0	14266596	0	14266596	0	14266596	0	0	0	0	299.403	7834.18
GGC10530	SAMN03271264	Built	West_Asia	6485606	237283	347297	3005520	2895506	176137	66123	5901026	125	125	35.8	0	42.9626	4181.9
GGC10531	SAMEA3136663	Human_Gut	Europe	46486458	1842359	3125035	21799149	19719915	2670267	591033	41519064	94.7	97	36.4	0	636.268	7136.42
GGC10532	SAMEA2737896	Human_Oral	Asia	54559386	3122444	4756748	24157249	22522945	2897737	1263433	46680194	99.5	100	35.7	0	285.201	138043
GGC10533	SAMEA2580174	Human_Gut	South_Europe	48471626	7336265	2947878	16899548	21287935	1037739	5426126	38187483	97.4	100	34.8	0	502.351	76367.8
GGC10534	SAMEA4521354	Soil	North_America	83656094	11261271	17409376	30566776	24418670	10569862	4421756	54985446	1.73	150	33.8	0	17.7491	189.085
GGC10535	SAMEA3664863	Human_Gut	West_Asia	41039058	2805363	3763926	17714166	16755603	1640203	681640	34469769	90.1	100	36	0	736.257	7664.4
GGC10536	SAMEA3449202	Human_Gut	Europe	71912988	3635801	4634778	32320693	31321716	2474020	1475043	63642409	99.6	100	36	0	295.541	8676.68
GGC10538	SAMEA3541581	Human_Gut	Asia	48287820	5102896	5871030	19041014	18272880	2866470	2098336	37313894	98.9	100	35.7	0	512.63	23571.3
GGC10539	SAMEA2338762	Human_Gut	South_Europe	70949113	6954093	3963653	28852226	31179141	1882841	4209756	60031367	83	85	36.1	0	161.261	NA
GGC10540	SAMEA1968151	Human_Gut	South_Europe	17997503	981277	1108827	8468045	7439354	1460135	431444	15907399	70.2	72	32.5	0	34.6816	NA
GGC10541	SAMEA3664730	Human_Gut	West_Asia	38978056	2761299	3232164	16727729	16256864	1302149	831284	32984593	88.7	101	35.8	0	722.836	5220.51
GGC10542	SAMEA3663246	Pig_Gut	Asia	72496156	5427051	6934041	31166150	28968914	3789459	1592223	60135064	99.3	100	36	0	554.942	2695
GGC10543	SAMN04360096	Human_Skin	West_Asia	8197710	550602	871662	3548253	3227193	482145	161085	6775446	101	101	35.5	0	74.529	683.873
GGC10544	SAMEA3879540	Human_Gut	North_America	78074014	4025127	3260821	37741609	33046457	6581268	1886116	70788066	89.3	91	36.8	0	591.263	NA
GGC10546	SAMEA4521376	Soil	North_America	89922308	19289297	17420549	25671857	27540605	5946202	7814950	53212462	139	150	33.1	0	8.59461	119.202
GGC10547	SAMEA2042644	Human_Gut	South_Europe	53586729	6995650	13266956	22219789	11104334	12400475	1285020	33324123	72.9	75	30.7	0	284.403	NA
GGC10549	SAMN03398796	Human_Gut	North_Europe	15701070	572033	748655	7278502	7101879	364860	188238	14380381	101	175	36.3	0	312.668	NA
GGC1055	SAMEA2737889	Human_Oral	Asia	53875884	2697564	4087972	24240378	22849970	2497400	1106992	47090348	99.6	100	35.9	0	260.509	52042.4
GGC10550	SAMEA3951632	Human_Gut	Asia	54761610	4860225	8235991	22520580	19144814	4552799	1177033	41665394	124	125	35.9	0	104.293	13109.9
GGC10551	SAMEA2153837	Human_Gut	North_Europe	51598890	25744426	25091825	55019	707620	36438	689039	762639	73.2	75	36.2	0	336.25	NA
GGC10552	SAMN05826599	Human_Gut	North_Europe	16060894	4216433	1776272	3814014	6254175	656833	3096994	10068189	99.3	101	35.1	0	1021.32	7275.82
GGC10553	SAMEA3136761	Human_Gut	Europe	62077892	2132374	3835115	29227580	26882823	3028412	683655	56110403	95.7	96	36.5	0	196.558	27528.3
GGC10554	SAMN03398544	Human_Skin	Asia	6901652	293785	441963	3157041	3008863	221552	73374	6165904	101	101	36.8	0	24.9628	430.654
GGC10555	SAMEA3708534	Human_Gut	Asia	57053884	1965243	2558297	26561699	25968645	1397410	804356	52530344	99.7	100	36.5	0	304.877	48456
GGC10556	SAMN04436924	Human_Gut	West_Asia	10474996	649645	311509	7424838	2089004	5473712	137878	9513842	142	142	35	0	101.798	19119.5
GGC10557	SAMN05826765	Human_Gut	North_Europe	7159242	2227371	1070189	1352250	2509432	357485	1514667	3861682	99.4	101	34.8	0	157.756	31944.3
GGC10558	SAMN05826698	Human_Gut	North_Europe	22268304	3841512	3875950	7292640	7258202	1715320	1680882	14550842	99.9	101	35.2	0	473.596	98275.7
GGC10559	SAMEA2580098	Human_Gut	South_Europe	42199490	4221367	3703528	16878378	17396217	2308097	2825936	34274595	98.5	100	35.9	0	201.702	19940.3
GGC1056	SAMN03270663	Built	West_Asia	8260362	1528944	1527365	2601237	2602816	279625	281204	5204053	125	125	35.3	0	426.25	4696.28
GGC10560	SAMEA2580129	Human_Gut	South_Europe	51149768	4228379	4464345	21346505	21110539	2789935	2553969	42457044	98.7	100	35.9	0	168.386	20292.1
GGC10561	SAMN03271405	Built	West_Asia	4146572	122221	204914	1951065	1868372	115572	32879	3819437	125	125	35.8	0	1023	30744.6
GGC10562	SAMEA3951612	Human_Gut	Asia	43102762	3778273	6060601	17773108	15490780	2875646	593318	33263888	125	125	36.1	0	145.811	18378.2
GGC10564	SAMN05827186	Human_Gut	North_Europe	14781072	2364470	3696953	5026066	3693583	2094912	762429	8719649	99.9	101	34.9	0	92.2981	NA
GGC10565	SAMN04262591	Wastewater	South_America	4949709	597508	477047	2471752	1403402	1175573	107223	3875154	142	142	35.1	0	107.19	1148.82
GGC10566	SAMN03398824	Human_Gut	North_Europe	32541200	962358	1050203	15308242	15220397	540922	453077	30528639	101	175	36.5	0	319.679	95038.3
GGC10567	SAMN01780299	Human_Gut	North_America	48731608	3841858	5031462	20523946	19334342	2444282	1254678	39858288	101	175	35.2	0	61.7421	1838.41
GGC10568	SAMEA2467028	Human_Gut	Europe	66936604	1143404	3911268	34282391	27599541	6683482	632	61881932	89	89	37.2	0	76.6491	NA
GGC10569	SAMN03840426	Human_Skin	West_Asia	8845988	475566	723834	3947428	3699160	382483	134215	7646588	101	101	36	0	68.7197	328.764
GGC1057	SAMN05525432	Human_Gut	North_Africa	26893672	1280809	0	25612863	0	25612863	0	25612863	0	0	0	0	65.7797	50880.3
GGC10570	SAMN03271102	Built	West_Asia	2670166	104678	125375	1230405	1209708	51173	30476	2440113	120	125	35.2	0	53.6508	809.971
GGC10571	SAMN05827146	Human_Gut	Europe	29803560	4664933	7449304	10236847	7452476	4141436	1357065	17689323	100	101	35.2	0	173.61	19734.3
GGC10572	SAMN02334359	Human_Oral	Australia	6883012	1056271	1103775	2385235	2337731	190155	142651	4722966	100	101	36.6	0	181	22181.7
GGC10573	SAMN04126223	Human_Gut	Europe	38762008	9070215	0	29691793	0	29691793	0	29691793	146	150	34.4	0.273	245	351.512
GGC10574	SAMEA2582130	Human_Gut	Asia	68880832	13849842	18352777	20590574	16087639	7837747	3334812	36678213	99.2	100	35.1	0	150.945	26116.3
GGC10575	SAMEA2582075	Human_Gut	Asia	93054340	19312289	30050283	27214881	16476887	14007098	3269104	43691768	99.2	100	35.1	0	136.098	28557.5
GGC10576	SAMN04436922	Human_Gut	West_Asia	5963508	476224	530105	2744785	2212394	652466	120075	4957179	141	142	34.8	0	64.1149	4875.31
GGC10577	SAMEA2737746	Human_Gut	Asia	77623188	2948737	4634603	35862857	34176991	2744972	1059106	70039848	99.7	100	36.3	0	146.32	16063.5
GGC10578	SAMEA3665023	Human_Gut	West_Asia	32344156	957161	1516734	15214917	14655344	807150	247577	29870261	92.4	100	36.3	0	275.852	4245.46
GGC10579	SAMEA2042391	Human_Gut	South_Europe	40083339	20407086	16538057	2070366	1067830	1725004	722468	3138196	62.7	75	34.2	0	423.778	NA
GGC1058	SAMN05827180	Human_Gut	North_Europe	9920382	249298	1014599	4710893	3945592	954085	188784	8656485	99	101	35.2	0	94.0909	NA
GGC10580	SAMN02334120	Human_Gut	Australia	100262724	11715428	13048621	38415934	37082741	3679231	2346038	75498675	101	101	35.9	0	1644.74	2730.65
GGC10581	SAMN03160036	Human_Skin	North_America	2651356	176341	387736	1154170	933109	283122	62061	2087279	142	150	35.1	0	109.632	1482.67
GGC10582	SAMEA3879584	Human_Gut	North_America	83394204	2970482	2616323	41045712	36761687	5723325	1439300	77807399	88.9	90	37.3	0	164.215	48388.3
GGC10583	SAMEA2531402	Human_Gut	South_Europe	21077425	1772079	1435502	9021765	8848079	1146048	972362	17869844	83.1	87	35	0	628.538	NA
GGC10584	SAMEA2042609	Human_Gut	South_Europe	60268521	2767250	5234148	28224062	24043061	5551911	1370910	52267123	69.5	75	31.7	0	248.712	NA
GGC10585	SAMN03270140	Built	West_Asia	5576268	792065	1061443	1996069	1726691	340259	70881	3722760	130	251	35.5	0	2.19253	20.8031
GGC10586	SAMN02334372	Human_Oral	Australia	43401024	21177355	21315877	523157	384635	161741	23219	907792	94.7	101	35	0	21.2632	1295.89
GGC10587	SAMN05827191	Human_Gut	North_Europe	32920882	3591479	9915363	12868962	6545078	6996720	672836	19414040	100	101	35.2	0	97.8924	NA
GGC10588	SAMEA3708499	Human_Gut	Asia	58737052	1715055	2364416	27653471	27004110	1331835	682474	54657581	99.8	100	36.7	0	347.057	7552.03
GGC10589	SAMEA3663109	Pig_Gut	North_Europe	81694459	6927072	9082520	34485785	31199082	5090621	1803918	65684867	95.5	96	35.7	0	451.735	7548.2
GGC1059	SAMN04359821	Human_Skin	West_Asia	38130016	2272900	5701643	16792108	13363365	3949648	520905	30155473	101	101	35.6	0	9.64658	87.7794
GGC10590	SAMN03160098	Human_Skin	North_America	3464186	707107	497428	1032838	1226813	115560	309535	2259651	146	150	35.1	0	158	2789.97
GGC10591	SAMEA2582087	Human_Gut	Asia	54423012	10641555	14956925	16569951	12254581	6696330	2380960	28824532	99.2	100	35.3	0	114.593	21788.4
GGC10593	SAMN05827203	Human_Gut	North_Europe	40867440	4253012	12065495	16180708	8368225	8575631	763148	24548933	100	101	35.3	0	347.093	NA
GGC10594	SAMEA3663173	Pig_Gut	North_Europe	83959834	5202544	6822580	37107292	34827418	3753650	1473776	71934710	94.4	95	36.1	0	754.6	57793.7
GGC10595	SAMEA4559822	Soil	North_America	137325258	18373475	19871757	50289154	48790872	6475517	4977235	99080026	13.8	100	34.9	0	5.62105	136.735
GGC10596	SAMEA2619879	Marine	unknown	241308424	13131278	12009361	107522934	108644851	6458335	7580252	216167785	20.5	101	36.7	0	376.492	859.127
GGC10597	SAMN03270634	Built	West_Asia	5728630	1005860	1081495	1858455	1782820	235069	159434	3641275	125	125	35.3	0	93.1538	509.361
GGC10598	SAMEA3629058	Mouse_Gut	North_America	3477448	123810	0	3353638	0	3353638	0	3353638	99.4	100	35.8	0.112	4904.5	NA
GGC10599	SAMN05545004	Human_Gut	West_Asia	18682396	1649168	1579291	7692030	7761898	624497	694369	15453928	100	151	35.2	0	75.7987	NA
GGC106	SAMEA3663122	Pig_Gut	North_Europe	77541595	4623109	6115947	34645899	32156640	3848798	1359539	66802539	92.6	93	36.2	0	643.159	10125
GGC1060	SAMEA3708824	Human_Gut	Asia	85892376	3595331	4363998	39350857	38582190	2319765	1551098	77933047	99.6	100	36.3	0	1274.63	31390.7
GGC10600	SAMN01779979	Human_Gut	North_America	47121744	21019592	21510945	2541280	2049927	574008	82655	4591207	100	175	35.7	0	168.858	51490.6
GGC10601	SAMN04261193	Human_Gut	South_America	11657782	1591913	1154956	5898977	3011936	3109492	222451	8910913	142	142	35	0	239.529	6920.29
GGC10602	SAMEA2623673	Marine	unknown	338943134	12428504	14650412	157043063	154821155	7207396	4985488	311864218	18.3	101	9.27	0	220.23	301.704
GGC10603	SAMEA3134468	Mouse_Gut	North_America	41443416	2538734	2380405	18609417	17914860	1990976	1296419	36524277	82.4	86	35.4	0	336.551	NA
GGC10604	SAMN04261146	Human_Gut	South_America	8682241	719088	618409	4408054	2936690	1684663	213299	7344744	142	142	35.6	0	130.495	6230.05
GGC10605	SAMN03792218	Fresh_Water	North_America	8585756	1998726	2557517	2294152	1735361	819192	260401	4029513	161	251	35.8	0	2.98468	493.214
GGC10606	SAMN05525353	Human_Gut	North_Africa	13402688	370530	0	13032158	0	13032158	0	13032158	100	101	36.4	0.074	683.833	9737.46
GGC10607	SAMEA2338779	Human_Gut	South_Europe	75332234	3380992	2524383	34717191	34709668	2376155	2368632	69426859	83	87	35.7	0	872.683	NA
GGC10608	SAMN02676141	Human_Gut	North_America	73576040	2046156	4098862	34741864	32689158	2924371	871665	67431022	101	175	36.5	0	593.266	9384.33
GGC10609	SAMN04126120	Human_Gut	Europe	28113152	10542103	0	17571049	0	17571049	0	17571049	139	150	32.5	0.454	312.393	1291.89
GGC1061	SAMN03270212	Built	West_Asia	16502838	2194987	2350341	6056432	5901078	874386	719032	11957510	100	101	35.5	0	101.131	1716.33
GGC10610	SAMN03270962	Built	West_Asia	4071810	236780	212251	1799125	1823654	72325	96854	3622779	123	125	35.3	0	1332.33	9618.89
GGC10612	SAMN05826945	Human_Gut	North_Europe	18684260	999139	5341539	8342991	4000591	4434118	91718	12343582	101	101	35.9	0	233.308	47742.3
GGC10613	SAMEA3708671	Human_Gut	Asia	67140266	2448250	3748176	31121883	29821957	2097375	797449	60943840	99.8	100	36.4	0	337.046	41442.4
GGC10614	SAMEA1906436	Human_Gut	North_Europe	36461816	4851685	5976622	13379223	12254286	2591901	1466964	25633509	99.8	101	35.1	0	1280.47	54854.3
GGC10615	SAMEA2148558	Human_Gut	North_Europe	44861872	21411814	21355210	1019122	1075726	615210	671814	2094848	74	75	35.3	0	306.75	NA
GGC10616	SAMN03270026	Built	West_Asia	5909666	639648	818092	2315185	2136741	283179	104735	4451926	131	251	35.6	0	40.2121	1659.04
GGC10617	SAMN02334077	Human_Gut	Australia	206522052	44037088	59751150	59223938	43509876	19076764	3362702	102733814	27.6	101	35	0	1503.21	3740.85
GGC10618	SAMEA2143745	Human_Gut	North_Europe	69711626	31172316	34446092	3683497	409721	3500724	226948	4093218	74.5	75	36.2	0	1147.8	NA
GGC10619	SAMEA3134428	Mouse_Gut	North_America	50952092	4477051	3576746	21532118	21366177	2446500	2280559	42898295	83.3	85	35.5	0	429.89	NA
GGC1062	SAMEA2042495	Human_Gut	South_Europe	51773691	5815099	6758223	21440052	17760317	5792648	2112913	39200369	65.9	71	31.2	0	355.525	NA
GGC10620	SAMEA3664861	Human_Gut	West_Asia	21976486	200965	345070	10787278	10643173	310129	166024	21430451	99.4	100	37.3	0	801.781	26121.5
GGC10621	SAMN05826553	Human_Gut	North_Europe	20462966	508775	968393	9722708	9263090	661348	201730	18985798	101	101	36.6	0	91.6818	29030.2
GGC10622	SAMN05826792	Human_Gut	Europe	27698462	2766212	3126746	11083019	10722485	1655695	1295161	21805504	100	101	35.6	0	119.011	19307.4
GGC10623	SAMN04261329	Human_Gut	South_America	7659073	675614	693087	3479817	2810555	885073	215811	6290372	142	142	35.4	0	321.385	5851.08
GGC10624	SAMEA3664736	Human_Gut	West_Asia	23487360	486323	806280	11257357	10937400	591174	271217	22194757	96.2	100	36.8	0	310.791	37659
GGC10625	SAMN04126232	Human_Gut	Europe	65478928	17098012	0	48380916	0	48380916	0	48380916	143	150	34	0.383	300.571	1833.15
GGC10626	SAMEA4559833	Soil	North_America	129992810	19164999	20664161	45831406	44332244	6646233	5147071	90163650	5.14	100	34.8	0	19.0735	337.1
GGC10627	SAMN00990383	Human_Gut	North_America	35255544	2889066	3935129	14738706	13692643	1932443	886380	28431349	101	175	35.2	0	193.311	2953.22
GGC10628	SAMN03271164	Built	West_Asia	5776506	703943	912657	2184310	1975596	399231	190517	4159906	100	101	35.2	0	106.816	470.651
GGC1063	SAMEA3629434	Soil	North_America	6427120	625848	0	5801272	0	5801272	0	5801272	97.2	100	35.5	0.178	17.1316	NA
GGC10630	SAMN01774282	Human_Gut	North_America	31142054	1755343	1783559	13815684	13787468	608437	580221	27603152	101	175	36.6	0	15085	NA
GGC10631	SAMN05826914	Human_Gut	Europe	20873446	2789717	2027969	7647006	8408754	1060523	1822271	16055760	100	101	35.6	0	566.037	22710.5
GGC10632	SAMEA3235151	Soil	North_America	122726676	9752079	10568290	51611259	50795048	6077561	5261350	102406307	74.9	75	35.5	0	10.9322	NA
GGC10633	SAMEA2154516	Human_Gut	North_Europe	63363190	8085835	8654316	23595760	23027279	4819541	4251060	46623039	89.6	90	35.4	0	433.881	11876.6
GGC10634	SAMN03159708	Human_Skin	North_America	4145408	254510	507321	1831583	1551994	373034	93445	3383577	147	150	35.3	0	101.718	3684.36
GGC10635	SAMN03270829	Built	West_Asia	18712714	2352306	2588004	7004051	6768353	1036318	800620	13772404	99.9	101	35.3	0	209.835	3142.72
GGC10636	SAMN05545019	Human_Gut	West_Asia	254845670	21451572	21051336	105971263	106371499	7425844	7826080	212342762	30	125	35.4	0	1582.73	139104
GGC10637	SAMEA3449216	Human_Gut	Europe	77338230	5199411	6702344	33469704	31966771	3418777	1915844	65436475	99.4	100	36	0	379.495	40282.1
GGC10638	SAMN03270509	Built	West_Asia	7494678	985398	1032731	2761941	2714608	251235	203902	5476549	125	125	35.5	0	64.0506	6048.26
GGC10639	SAMN04360067	Human_Skin	West_Asia	35398582	2008995	4957919	15690296	12741372	3434828	485904	28431668	101	101	35.4	0	1.51094	2.71976
GGC1064	SAMN03159776	Human_Skin	North_America	2526358	556365	196632	1423836	349525	1095707	21396	1773361	146	150	35.1	0	47.1538	250.906
GGC10640	SAMN03270354	Built	West_Asia	5703824	565551	629477	2286361	2222435	175814	111888	4508796	125	125	35.6	0	1836.67	9485.79
GGC10641	SAMN04261186	Human_Gut	South_America	9042885	1338423	377209	5871782	1455471	4513020	96709	7327253	142	142	35.5	0	616.308	8335.38
GGC10642	SAMEA3663227	Pig_Gut	Asia	28992981	602254	808502	13952482	13629743	602174	279435	27582225	99.8	100	37	0	571.803	5445.67
GGC10643	SAMN04126212	Human_Gut	Europe	38709150	12084065	0	26625085	0	26625085	0	26625085	142	150	33.3	0.437	512.3	4625.12
GGC10644	SAMN03270577	Built	West_Asia	6943982	635783	824572	2836208	2647419	351616	162827	5483627	101	101	35.9	0	99.0102	301.133
GGC10645	SAMN05525448	Human_Gut	North_Africa	48414622	1197347	0	47217275	0	47217275	0	47217275	100	101	36.2	0.0685	334.969	22780.1
GGC10647	SAMEA3663108	Pig_Gut	North_Europe	65834138	2868916	4542574	30337419	28085229	3103843	851653	58422648	96.5	97	36.4	0	551.734	24509.6
GGC10648	SAMEA3663156	Pig_Gut	North_Europe	81364637	4887774	6941810	36169325	33365728	3999733	1196136	69535053	95.6	96	36.2	0	466.641	9413.53
GGC10649	SAMN05545003	Human_Gut	West_Asia	21556336	2377006	2113604	8401162	8664555	764632	1028025	17065717	100	125	35	0	292.655	542846
GGC1065	SAMN03270464	Built	West_Asia	9317296	841069	1103172	3817579	3555476	533893	271790	7373055	100	101	35.2	0	584.706	NA
GGC10650	SAMN05826840	Human_Gut	North_Europe	12148462	1750459	1673074	4323772	4401157	918325	995710	8724929	100	101	35.1	0	100.066	51518.3
GGC10651	SAMEA2582097	Human_Gut	Asia	13396788	4422749	6650477	2275645	47917	2238613	10885	2323562	98.2	100	33.8	0	129.808	NA
GGC10652	SAMN03270552	Built	West_Asia	7133944	901890	956552	2665082	2610420	386397	331735	5275502	100	101	35.4	0	50.8995	163.524
GGC10653	SAMEA2737692	Human_Gut	Asia	46717232	2145328	2992414	21213288	20366202	1656434	809348	41579490	99.4	100	36.3	0	120.241	55486.4
GGC10654	SAMN03270253	Built	West_Asia	11213706	1059040	1438058	4547813	4168795	656402	277384	8716608	101	101	35.5	0	53.5142	11379.8
GGC10655	SAMN05545018	Human_Gut	West_Asia	48051718	2267997	3166536	21757862	20859322	1759796	861257	42617184	101	101	36.1	0	26.7959	35161.1
GGC10656	SAMN02675515	Human_Gut	North_America	216006190	18008438	20677173	89994657	87325922	7445949	4777214	177320579	5.04	175	36.1	0	267.306	11141.6
GGC10657	SAMN02675520	Human_Gut	North_America	266647368	27063536	32614771	106260148	100708913	11957795	6406560	206969061	19.5	175	35.4	0	51.058	3773.87
GGC10658	SAMN04436784	Human_Gut	West_Asia	7003201	230011	208088	3351581	3213521	241332	103272	6565102	142	142	35.9	0	2202.83	7537.55
GGC10659	SAMN05826729	Human_Gut	North_Europe	24036204	2392479	3195133	9625623	8822969	1668021	865367	18448592	99.9	101	35.5	0	329.303	32429
GGC1066	SAMEA3629175	Soil	North_America	6234386	309678	0	5924708	0	5924708	0	5924708	98.4	100	35.7	0.133	18.6488	NA
GGC10660	SAMN03271321	Built	West_Asia	2008878	457774	814560	546665	189879	389022	32236	736544	298	301	36.6	0	272.667	6315.63
GGC10661	SAMN03270238	Built	West_Asia	15271024	1092819	1386633	6542693	6248879	657110	363296	12791572	101	101	36.2	0	110.96	NA
GGC10662	SAMN03271173	Built	West_Asia	2541312	117422	160704	1153234	1109952	67847	24565	2263186	119	125	35.2	0	46.4107	4589
GGC10663	SAMEA3449327	Human_Gut	Europe	68749002	2575777	6007136	31798724	28367365	4242779	811420	60166089	99.8	100	36.4	0	192.225	46833.5
GGC10664	SAMN05826610	Human_Gut	North_Europe	6725434	1530194	954800	1832523	2407917	372053	947447	4240440	99.9	101	35.2	0	212.906	NA
GGC10665	SAMN03160155	Human_Skin	North_America	2303333	113542	235737	1044447	909607	171126	36286	1954054	146	151	35.5	0	198	4235.9
GGC10666	SAMEA2737658	Human_Gut	Asia	55098830	2307484	4041624	25241931	23507791	2561721	827581	48749722	99.7	100	36.3	0	270.827	28816.8
GGC10667	SAMN05545002	Human_Gut	West_Asia	274483446	16993685	22131008	120248038	115110715	9882863	4745540	235358753	4.03	125	0.0316	0	1357.35	19801.3
GGC10668	SAMN04359810	Human_Skin	West_Asia	295750444	19846203	36426049	128029019	111449173	22927221	6347375	239478192	0.234	101	2.02	0	13.6285	157.6
GGC10669	SAMN04261341	Human_Gut	South_America	14951241	1827878	2172631	6845065	4105667	2909307	169909	10950732	142	142	37.8	0	648.968	6585.67
GGC1067	SAMN05826563	Human_Gut	Europe	21964360	1357042	2143611	9625138	8838569	1215804	429235	18463707	101	101	35.7	0	75.0311	NA
GGC10670	SAMN05525510	Human_Oral	North_Africa	17502778	482461	0	17020317	0	17020317	0	17020317	101	101	36.4	0.0767	560.959	3122.19
GGC10671	SAMN05827257	Human_Gut	North_Europe	14733686	3514377	3622847	3852466	3743996	1632205	1523735	7596462	99.8	101	35	0	88.0067	33419.8
GGC10672	SAMEA3664977	Human_Gut	West_Asia	44678138	4098464	5169771	18240605	17169298	1950758	879451	35409903	84.9	100	35.3	0	120.726	18813.9
GGC10673	SAMEA3708585	Human_Gut	Asia	56584782	1827992	2509850	26464399	25782541	1360732	678874	52246940	99.8	100	36.6	0	899.256	4166.29
GGC10674	SAMN02676190	Human_Gut	North_America	67083258	1588520	3208147	31953109	30333482	2277375	657748	62286591	101	175	36.8	0	671.569	17684.9
GGC10675	SAMEA3708570	Human_Gut	Asia	56036934	1761501	2474525	26256966	25543942	1360723	647699	51800908	99.8	100	36.6	0	587.984	5248.85
GGC10676	SAMEA2042425	Human_Gut	South_Europe	55072917	6612394	7331476	22453216	18675831	6209707	2432322	41129047	66.6	71	31.4	0	257.733	NA
GGC10677	SAMEA2738149	Human_Oral	Asia	36496718	5234399	6507037	13013960	11741322	3066176	1793538	24755282	97.4	100	35.1	0	512.816	88589
GGC10678	SAMN03270306	Built	West_Asia	5058760	593326	739168	1936054	1790212	325929	180087	3726266	100	101	35.1	0	111.513	248.042
GGC10679	SAMN02676196	Human_Gut	North_America	24722896	940011	1620681	11421437	10740767	950606	269936	22162204	101	175	36.8	0	200.022	42053.6
GGC1068	SAMEA2163575	Human_Gut	North_Europe	67997802	7039918	10466679	26958983	23532222	5798784	2372023	50491205	74.5	75	30.8	0	490.345	NA
GGC10680	SAMEA2042288	Human_Gut	South_Europe	32692005	17089373	12466793	1673022	1462817	1033225	823020	3135839	67.9	72	35.6	0	377.333	NA
GGC10681	SAMEA3664880	Human_Gut	West_Asia	26242038	951132	523390	16224820	8542696	7876370	194246	24767516	97.7	100	36.9	0	152.913	46670.6
GGC10682	SAMEA2042655	Human_Gut	South_Europe	67902207	2555060	5829923	32324814	27192410	6259546	1127142	59517224	69.7	71	31.7	0	235.87	NA
GGC10683	SAMEA2738174	Human_Oral	Asia	61075548	3875060	4851402	26662714	25686372	2484839	1508497	52349086	99.4	100	36	0	830.786	83713.5
GGC10684	SAMN05826838	Human_Gut	Europe	9886342	1089487	1242498	3853684	3700673	723041	570030	7554357	100	101	35.4	0	496.4	NA
GGC10685	SAMEA3664915	Human_Gut	West_Asia	28434872	1782824	2374923	12434612	11842513	995289	403190	24277125	93.7	100	36.5	0	398.641	20841
GGC10686	SAMEA3708566	Human_Gut	Asia	54767610	1764841	2353688	25618964	25030117	1299991	711144	50649081	99.8	100	36.6	0	163.358	29370.9
GGC10687	SAMN02334002	Human_Gut	Australia	107343888	13516811	15632735	40155133	38039209	4966289	2850365	78194342	100	101	35.7	0	1330.89	5714.06
GGC10688	SAMEA3708577	Human_Gut	Asia	56324416	1581770	2105392	26580438	26056816	1170419	646797	52637254	99.8	100	36.7	0	185.451	23519.1
GGC10689	SAMN04359961	Human_Skin	West_Asia	5103262	836797	1072429	1714834	1479202	425271	189639	3194036	101	101	34.1	0	224.5	1770.49
GGC10690	SAMN05826557	Human_Gut	Europe	17795964	446931	920783	8451051	7977199	650188	176336	16428250	101	101	36.4	0	188.124	93565
GGC10691	SAMEA3664516	Human_Gut	West_Asia	34724244	458544	806235	16903578	16555887	708486	360795	33459465	100	101	37	0	873.851	52813.4
GGC10692	SAMN03160059	Human_Skin	North_America	6434426	419526	904736	2811488	2298676	657556	144744	5110164	144	150	35	0	144.429	774.371
GGC10693	SAMEA2737793	Human_Gut	Asia	37137324	627119	730212	17941543	17838450	551725	448632	35779993	99.7	100	36.9	0	260.347	17659.6
GGC10694	SAMN03159677	Human_Skin	North_America	2859090	415294	458219	1043335	942242	163762	62669	1985577	147	150	35.4	0	26.6267	173.307
GGC10695	SAMN02676130	Human_Gut	North_America	86331494	2248961	4514006	40916786	38651741	3130126	865081	79568527	101	175	36.8	0	1467.76	35864.1
GGC10697	SAMN04126165	Human_Gut	Europe	6679744	3471761	0	3207983	0	3207983	0	3207983	134	150	31.4	0.561	116.6	4225.27
GGC10698	SAMEA2582089	Human_Gut	Asia	39160008	7749699	10162145	11830305	9417859	4418562	2006116	21248164	99.1	100	35.2	0	282.707	37815.6
GGC10699	SAMEA2042296	Human_Gut	South_Europe	31566202	17322665	12702659	775972	764906	597012	585946	1540878	66.8	75	34.4	0	318.857	NA
GGC107	SAMEA3541478	Human_Gut	Asia	61472286	7823886	9929905	22912257	20806238	4298591	2192572	43718495	98.9	100	35	0	157.939	40140.2
GGC1070	SAMEA2338722	Human_Gut	South_Europe	64554456	4637536	3489728	28274245	28152947	3099324	2978026	56427192	82.6	87	35	0	118.273	NA
GGC10700	SAMEA3708497	Human_Gut	Asia	50193400	1897233	2660818	23199467	22435882	1489070	725485	45635349	99.7	100	36.4	0	429.192	30825.2
GGC10701	SAMN03160134	Human_Skin	North_America	5555888	320774	630439	2473729	2130946	439472	96689	4604675	145	151	35.4	0	99.8235	1158.81
GGC10702	SAMEA2466926	Human_Gut	Europe	24459826	2658382	1303230	10788526	9709688	2275019	1196181	20498214	89.8	96	36.8	0	332.831	NA
GGC10703	SAMN04261359	Human_Gut	South_America	12358613	1609738	1777271	5751608	3219996	2669506	137894	8971604	142	142	37.8	0	306.705	5111.76
GGC10704	SAMEA3708613	Human_Gut	Asia	45084140	1141009	1634284	21401061	20907786	1001867	508592	42308847	99.8	100	36.7	0	699.857	65494.1
GGC10706	SAMN03270486	Built	West_Asia	6586338	835708	937396	2457461	2355773	246023	144335	4813234	125	125	35.5	0	1653	121168
GGC10707	SAMEA3951666	Human_Gut	Asia	41826656	2779430	4172621	18133898	16740707	1831892	438701	34874605	125	125	36.3	0	97.1782	25116.1
GGC10708	SAMN03270423	Built	West_Asia	11174432	1171673	1500052	4415543	4087164	703751	375372	8502707	100	101	35.2	0	125.847	7757.47
GGC10709	SAMEA2144980	Human_Gut	North_Europe	88854390	14868264	18411970	29558931	26015225	8357126	4813420	55574156	89.5	90	35.6	0	412.096	13596.6
GGC1071	SAMN03270069	Built	West_Asia	7779486	1213731	1523314	2676012	2366429	467343	157760	5042441	158	301	35.7	0	100.602	3544.15
GGC10710	SAMEA2338624	Human_Gut	South_Europe	60108307	4267411	2622775	26197664	27020457	2224269	3047062	53218121	84.7	87	35.7	0	230.19	NA
GGC10711	SAMN03270266	Built	West_Asia	13162762	720965	996557	5860416	5584824	488541	212949	11445240	101	101	36.6	0	70.0315	1821.1
GGC10712	SAMEA3664785	Human_Gut	West_Asia	36758414	543706	819772	17835501	17559435	719431	443365	35394936	99.3	100	37.2	0	704.939	78534.1
GGC10713	SAMN02333921	Human_Gut	Australia	125041490	16179325	18813571	46341420	43707174	5851283	3217037	90048594	7.46	101	35.7	0	1352.33	3767.61
GGC10714	SAMN05826504	Human_Gut	North_Europe	30200534	585246	1090868	14515021	14009399	745122	239500	28524420	101	101	37	0	143.753	19827
GGC10715	SAMEA2338642	Human_Gut	South_Europe	65702496	3666009	3531284	29688302	28816901	3012414	2141013	58505203	84.6	87	36.1	0	190.701	NA
GGC10716	SAMEA3951672	Human_Gut	Asia	42171758	2662876	4347400	18423003	16738479	2069930	385406	35161482	125	125	36.4	0	511.239	21288.6
GGC10717	SAMEA3663269	Pig_Gut	Asia	34324954	2206174	3553031	15213806	13351943	2310430	448567	28565749	99.4	100	36.2	0	462.416	1414.29
GGC10718	SAMEA2580115	Human_Gut	South_Europe	51248116	3526192	3666625	22097866	21957433	2425873	2285440	44055299	98.9	100	36	0	2738.36	223194
GGC10719	SAMN03401182	Human_Gut	North_Europe	22283581	825874	1042644	10320798	10094265	509721	283188	20415063	101	175	36.4	0	530.802	35551.3
GGC1072	SAMN02334279	Human_Oral	Australia	7753340	1940745	2054764	1935925	1821906	256393	142374	3757831	100	101	35.9	0	61.625	NA
GGC10720	SAMEA3664519	Human_Gut	West_Asia	26869660	326571	455686	13108259	12979144	402657	273542	26087403	100	101	37.1	0	761.651	6252.62
GGC10721	SAMN04359866	Human_Skin	West_Asia	3844082	535937	365536	1386104	1556505	127789	298190	2942609	101	101	34.9	0	21.0854	147.831
GGC10722	SAMEA3136687	Human_Gut	Europe	58500085	1793952	3056973	27802327	25846833	2582351	626857	53649160	95.7	96	36.8	0	501.526	8866.9
GGC10723	SAMEA2338664	Human_Gut	South_Europe	67765903	4887506	4638109	29735085	28505203	4040359	2810477	58240288	83.5	88	36	0	407.534	NA
GGC10724	SAMN02334320	Human_Oral	Australia	4998698	491448	541970	2007901	1957379	127934	77412	3965280	101	101	36.9	0	388.143	18668.6
GGC10725	SAMEA3136638	Human_Gut	Europe	60789126	2893210	4685717	28056628	25153571	3753446	850389	53210199	95.6	97	36.3	0	1953.2	237028
GGC10726	SAMN03025670	Human_Skin	West_Asia	2796400	328215	399236	1069985	998964	165553	94532	2068949	100	101	35.3	0	98.6	299.653
GGC10727	SAMN03271232	Built	West_Asia	3734702	143964	180547	1723387	1686804	75923	39340	3410191	120	125	35.2	0	86.8	226.93
GGC10728	SAMN01773392	Human_Gut	North_America	5820492	607227	898652	2303019	2011594	351785	60360	4314613	101	251	37.1	0	602.5	18342.2
GGC10729	SAMEA2580258	Human_Gut	South_Europe	35753242	2011265	1811668	15865356	16064953	1289442	1489039	31930309	99.2	100	36.6	0	39.5021	NA
GGC1073	SAMEA2466960	Human_Gut	Europe	103695516	8017761	6707527	47642028	41328200	9587057	3273229	88970228	93.3	96	36.8	0	189.508	23609.2
GGC10731	SAMN03159996	Human_Skin	North_America	3657595	176790	417126	1657258	1406421	320443	69606	3063679	142	150	35.4	0	194	1649.19
GGC10732	SAMEA2150447	Human_Gut	North_Europe	58836624	11709488	20705704	17708824	8712608	10586891	1590675	26421432	75	75	30.9	0	468.308	NA
GGC10733	SAMN04360006	Human_Skin	West_Asia	153914332	12265567	21635630	64691599	55321536	12809875	3439812	120013135	34.5	101	35	0	5.00152	54.6888
GGC10735	SAMN05826656	Human_Gut	North_Europe	10639664	3171341	941987	2148491	4377845	291246	2520600	6526336	99.1	101	34.9	0	129.517	15381.2
GGC10736	SAMEA2738077	Human_Oral	Asia	95136584	3052173	6076265	44516119	41492027	4473896	1449804	86008146	3.24	100	36.5	0	594.828	21981.4
GGC10737	SAMN03271311	Built	West_Asia	2848280	147146	236839	1276994	1187301	113728	24035	2464295	125	125	35.8	0	134.263	1034.25
GGC10738	SAMN02334334	Human_Oral	Australia	6403910	541787	598171	2660168	2603784	165417	109033	5263952	101	101	36.9	0	381.182	51467.7
GGC10739	SAMN04360028	Human_Skin	West_Asia	48949410	4657684	7012905	19817021	17461800	3645374	1290153	37278821	101	101	34.5	0	94.7585	813.077
GGC1074	SAMN03270459	Built	West_Asia	5019648	519147	588311	1990677	1921513	167556	98392	3912190	125	125	35.6	0	1047.4	16548.5
GGC10740	SAMN04436751	Human_Gut	West_Asia	4200367	327198	305783	1897900	1669486	348134	119720	3567386	141	142	34.8	0	27.1176	12500.5
GGC10741	SAMN02334318	Human_Oral	Australia	22091936	1593712	1780409	9452256	9265559	570154	383457	18717815	101	101	36.5	0	108.632	11075.5
GGC10742	SAMN03025451	Human_Skin	West_Asia	25492354	7952513	8644035	4793664	4102142	2091229	1399707	8895806	96.5	101	33.6	0	17.5317	69.9049
GGC10743	SAMEA3664879	Human_Gut	West_Asia	20777044	272404	372406	10116118	10016116	332883	232881	20132234	99.3	100	37.2	0	821.033	132270
GGC10744	SAMEA3664837	Human_Gut	West_Asia	28233816	336042	641521	13780866	13475387	576288	270809	27256253	99.5	101	37.2	0	324.154	16474.8
GGC10745	SAMN02334033	Human_Gut	Australia	60814976	4696697	5786302	25710791	24621186	2281676	1192071	50331977	101	101	36.1	0	323.914	1879.43
GGC10746	SAMN01795795	Human_Gut	North_America	27376562	1807469	2045431	11880812	11642850	663204	425242	23523662	101	175	36.1	0	46.1535	407890
GGC10747	SAMN01780030	Human_Gut	North_America	13921544	6496040	6951049	464732	9723	463398	8389	474455	72.6	175	32.6	0	2691	NA
GGC10748	SAMEA3134523	Mouse_Gut	North_Europe	71266668	5814305	4300455	30126018	31025890	1688769	2588641	61151908	82.9	87	34.7	0	120.521	NA
GGC10749	SAMEA2582010	Human_Gut	Asia	5946926	1834972	2946341	1138491	27122	1116841	5472	1165613	98.5	100	34.1	0	442.714	NA
GGC1075	SAMEA2580293	Human_Gut	South_Europe	42010068	2406679	3831657	18598355	17173377	2729138	1304160	35771732	98.5	100	36.2	0	403.146	37002.4
GGC10750	SAMN04126122	Human_Gut	Europe	40605264	11069020	0	29536244	0	29536244	0	29536244	144	150	33.4	0.407	1660.73	8218.68
GGC10751	SAMN03398839	Human_Gut	North_Europe	14119340	491576	552659	6568094	6507011	274106	213023	13075105	101	175	36.3	0	860.324	71426.6
GGC10752	SAMEA2148549	Human_Gut	North_Europe	58429724	11803483	21294037	17411379	7920825	10778408	1287854	25332204	75	75	30.9	0	500.307	NA
GGC10753	SAMN03159971	Human_Skin	North_America	4714020	223620	589709	2144597	1756094	470062	81559	3900691	144	150	35.3	0	283.7	5613.55
GGC10755	SAMEA3664895	Human_Gut	West_Asia	17471422	1348600	427274	14166230	1529318	12677669	40757	15695548	93.1	100	36.2	0	601.667	NA
GGC10756	SAMEA2738167	Human_Oral	Asia	28328552	1302450	1606389	12861826	12557887	923112	619173	25419713	99.6	100	36.4	0	705.316	78127.6
GGC10757	SAMN03160071	Human_Skin	North_America	2480640	158532	338957	1098898	884253	251950	37305	1983151	143	150	35.2	0	114.071	1145.42
GGC10758	SAMN04360020	Human_Skin	West_Asia	30113400	2666948	3111503	12389752	11945197	1439689	995134	24334949	101	101	35	0	13.7317	128.414
GGC10759	SAMEA2738015	Human_Oral	Asia	49848898	2749660	4399864	22174789	20524585	2650847	1000643	42699374	99.4	100	35.7	0	248.68	41063.4
GGC1076	SAMEA3629239	Soil	North_America	7267598	689647	0	6577951	0	6577951	0	6577951	97.2	100	35.7	0.178	47.7689	NA
GGC10760	SAMN04436633	Human_Gut	West_Asia	9296939	868318	705997	4064777	3657847	769479	362549	7722624	141	142	34.4	0	37.4264	7944.53
GGC10761	SAMEA2580172	Human_Gut	South_Europe	37975908	2526775	3882916	16461179	15105038	2739475	1383334	31566217	99	100	36.3	0	157.46	22263.7
GGC10762	SAMN04261190	Human_Gut	South_America	3577737	759460	374987	1505443	937847	642367	74771	2443290	142	142	35.1	0	257.111	7919.67
GGC10763	SAMN02676165	Human_Gut	North_America	72742922	1780958	3618749	34590503	32752712	2538626	700835	67343215	101	175	36.8	0	780.6	11149.7
GGC10764	SAMN02676202	Human_Gut	North_America	90942382	9593360	11617561	35877831	33853630	5029897	3005696	69731461	100	101	35.1	0	662.887	8279.51
GGC10765	SAMEA3708540	Human_Gut	Asia	57621920	1641944	2167817	27169016	26643143	1223778	697905	53812159	99.8	100	36.8	0	125.173	40249.1
GGC10766	SAMN03270452	Built	West_Asia	4410690	467593	533246	1737752	1672099	148229	82576	3409851	125	125	35.6	0	810.8	7817
GGC10767	SAMN02334005	Human_Gut	Australia	94462838	12884202	15450568	34347217	31780851	5061027	2494661	66128068	100	101	35.4	0	76.4031	9212.22
GGC10768	SAMN04126303	Human_Gut	Europe	27760344	6333065	0	21427279	0	21427279	0	21427279	144	150	34.2	0.387	0.411013	3.44156
GGC10769	SAMN04261241	Human_Gut	South_America	6171755	504814	532773	2737024	2397144	459450	119570	5134168	142	142	37.9	0	320.556	4234.38
GGC1077	SAMN03398515	Human_Skin	Asia	12094362	681476	744567	5365705	5302614	318100	255009	10668319	101	101	36	0	1.13585	14.4331
GGC10770	SAMEA2738003	Human_Oral	Asia	79291086	3588477	5740482	36057066	33905061	3431060	1279055	69962127	99.6	100	36.2	0	541.466	142694
GGC10773	SAMEA3664991	Human_Gut	West_Asia	41900400	3362968	3674949	17587232	17275251	1251303	939322	34862483	86.3	100	35.6	0	248.758	42953
GGC10774	SAMEA2580173	Human_Gut	South_Europe	37214174	6123203	2213287	12483884	16393800	834564	4744480	28877684	96.9	100	34.6	0	509.04	5685.39
GGC10775	SAMEA2467071	Human_Gut	Europe	120416190	5280580	5607220	59021967	50506423	10539059	2023515	109528390	9.78	92	37.2	0	475.49	11285.3
GGC10776	SAMEA4521392	Soil	North_America	113125026	26015067	23783790	30547446	32778723	7413072	9644349	63326169	140	150	33.2	0	3.27862	46.484
GGC10777	SAMN03792219	Fresh_Water	North_America	10445404	2302372	2771889	2920330	2450813	860181	390664	5371143	143	251	36	0	3.21407	487.216
GGC10778	SAMN04436675	Human_Gut	West_Asia	5742065	501281	635423	2587506	2017855	722543	152892	4605361	141	142	34.6	0	21.0992	3842.25
GGC10779	SAMEA2738026	Human_Oral	Asia	13589734	529916	812323	6264951	5982544	513477	231070	12247495	99.7	100	36.6	0	451.143	17723.9
GGC1078	SAMN01773363	Human_Gut	North_America	35626204	3034687	3493750	14778415	14319352	1165918	706855	29097767	101	251	35.3	0	44.2164	2742.75
GGC10780	SAMN04261299	Human_Gut	South_America	8704367	727207	759170	3795681	3422309	581238	207866	7217990	142	142	37.9	0	3384.8	6761.52
GGC10781	SAMN03160209	Human_Skin	North_America	3230368	992612	389123	1333528	515105	850600	32177	1848633	142	150	35.4	0	112	1444.05
GGC10782	SAMEA2042206	Human_Gut	South_Europe	38115205	19040975	15332887	2361021	1380322	1736460	755761	3741343	66.6	72	35.1	0	684	NA
GGC10783	SAMN04436965	Human_Gut	West_Asia	8355627	460041	689142	3952051	3254393	835351	137693	7206444	142	142	35.4	0	53.8023	33391.1
GGC10784	SAMN03270713	Built	West_Asia	7216874	1286811	1383725	2321626	2224712	306685	209771	4546338	125	125	35.3	0	745.4	25637.4
GGC10785	SAMEA2466905	Human_Gut	Europe	42157335	2384944	1422141	19816548	18533702	2571158	1288312	38350250	89.2	92	37.2	0	1635.18	NA
GGC10786	SAMEA3449426	Human_Gut	Europe	89020272	3793650	5939798	40716486	38570338	3344921	1198773	79286824	99.7	100	36.4	0	450.064	9957.09
GGC10787	SAMEA3708557	Human_Gut	Asia	47710474	1329975	1888033	22525262	21967204	1117175	559117	44492466	99.8	100	36.7	0	164.654	40207.4
GGC10788	SAMEA2737675	Human_Gut	Asia	57569974	2066216	2675521	26718771	26109466	1460933	851628	52828237	99.4	100	36.6	0	251.147	29843.9
GGC10789	SAMEA2738031	Human_Oral	Asia	19871466	623615	1167940	9312118	8767793	867059	322734	18079911	99.7	100	36.5	0	325.096	163812
GGC1079	SAMEA3708597	Human_Gut	Asia	47727000	1321825	1955945	22541675	21907555	1186890	552770	44449230	99.8	100	36.6	0	141.802	29832.4
GGC10790	SAMEA2579983	Human_Gut	South_Europe	39178396	1932734	3552540	17656464	16036658	2928748	1308942	33693122	99.3	100	36.8	0	96.4692	NA
GGC10791	SAMN02333971	Soil	Australia	64842382	8458582	11100203	23962609	21320988	4437688	1796067	45283597	100	101	34.8	0	57.5628	177.045
GGC10792	SAMN03159734	Human_Skin	North_America	2934668	411425	339983	1069624	1113636	166141	210153	2183260	147	150	35.3	0	28.7259	84.9916
GGC10794	SAMN03270246	Built	West_Asia	12787306	950845	1316816	5442808	5076837	629166	263195	10519645	101	101	36.1	0	89.3471	1461.34
GGC10795	SAMEA2582077	Human_Gut	Asia	35496572	7511193	11819486	10237093	5928800	5483066	1174773	16165893	99.1	100	35.1	0	690.41	6396.53
GGC10796	SAMEA4378282	Human_Gut	Asia	51529352	1997691	3854879	23766985	21909797	2570825	713637	45676782	99.8	100	36.6	0	156.214	11639.3
GGC10797	SAMEA3708660	Human_Gut	Asia	53467454	1960835	3096031	24772892	23637696	1740912	605716	48410588	99.8	100	36.5	0	552.273	36417.1
GGC10798	SAMN03160078	Human_Skin	North_America	3813960	969975	554337	957107	1332541	201299	576733	2289648	141	150	35.2	0	272.667	3522.58
GGC10799	SAMEA1906557	Human_Gut	North_Europe	38222934	5430497	7458178	13680970	11653289	3351440	1323759	25334259	99.8	101	35.1	0	2238.52	NA
GGC108	SAMEA3136665	Human_Gut	Europe	46395518	2186852	3785762	21505659	18917245	3189190	600776	40422904	94.6	97	36.1	0	414.474	40807.4
GGC1080	SAMN01780013	Human_Gut	North_America	34949710	3421796	4493275	14053059	12981580	2209911	1138432	27034639	100	175	35.1	0	104.593	2592.85
GGC10800	SAMEA2042520	Human_Gut	South_Europe	64411655	6171322	4755802	26766472	26718059	3107491	3059078	53484531	82.7	85	34.7	0	565.413	NA
GGC10801	SAMN03398990	Human_Gut	North_Europe	20848250	640659	692134	9783466	9731991	346016	294541	19515457	101	175	36.4	0	475.245	60855.2
GGC10802	SAMEA3664702	Human_Gut	West_Asia	46430714	372	1846036	23214985	21369321	1845812	148	44584306	98	101	36.8	0	643.382	54046.1
GGC10803	SAMEA4378230	Human_Gut	Asia	56047472	3089784	4789328	24933952	23234408	2744122	1044578	48168360	99.7	100	36.4	0	380.161	90677.2
GGC10804	SAMN03270897	Built	West_Asia	15649546	2037208	2294237	5787565	5530536	980810	723781	11318101	99.9	101	35.1	0	409.543	19447.8
GGC10805	SAMEA2467035	Human_Gut	Europe	75876874	3794447	3303683	36727967	32050777	6325551	1648361	68778744	89.5	91	37.1	0	194.756	NA
GGC10806	SAMN02334161	Human_Gut	Australia	52873862	7154132	10120857	19282799	16316074	4140218	1173493	35598873	100	101	35.6	0	195.218	25208.6
GGC10807	SAMN04436709	Human_Gut	West_Asia	4274232	273131	317337	2023683	1660081	449583	85981	3683764	142	142	35.3	0	75.8421	9835.6
GGC10808	SAMN04360056	Human_Skin	West_Asia	6970646	516406	1120335	2968917	2364988	732799	128870	5333905	101	101	35.2	0	22.144	246.72
GGC10809	SAMEA3664694	Human_Gut	West_Asia	23880434	576332	1373804	11363885	10566413	881406	83934	21930298	91.3	101	36	0	234.654	25504.8
GGC1081	SAMEA2579942	Human_Gut	South_Europe	36907198	2973482	3082255	15480117	15371344	1979039	1870266	30851461	97.6	100	36	0	656.6	57802.8
GGC10810	SAMN01779902	Human_Gut	North_America	24887212	3819275	4494162	8624331	7949439	1450414	775523	16573770	100	175	35.1	0	42.4416	227263
GGC10811	SAMN04436755	Human_Gut	West_Asia	3807925	347970	390215	1683226	1386514	422799	126087	3069740	141	142	34.6	0	54.94	12037.6
GGC10812	SAMEA3951654	Human_Gut	Asia	43163848	3161137	5865045	18420787	15716879	3191199	487291	34137666	125	125	36.2	0	669.292	10280.6
GGC10813	SAMEA3663018	Pig_Gut	Europe	41397939	1076194	1590468	19784200	18947077	1211452	374329	38731277	95.8	96	36.9	0	363.705	4146.09
GGC10814	SAMN04261156	Human_Gut	South_America	5775307	418017	368161	2990158	1998971	1117052	125865	4989129	142	142	35.7	0	883.75	6737.23
GGC10815	SAMN05827185	Human_Gut	North_Europe	38432530	3918613	11425927	15297652	7790338	8192895	685581	23087990	100	101	35.4	0	60.4241	43675.9
GGC10816	SAMN03270146	Built	West_Asia	5354386	770192	771610	1907001	1905583	181674	180256	3812584	132	251	35.5	0	14.8319	183.14
GGC10817	SAMEA3541554	Human_Gut	Asia	63341086	2565746	3761863	29104797	27908680	2128463	932346	57013477	99.6	100	36.5	0	468.285	35558
GGC10818	SAMN03270779	Built	West_Asia	6641024	1174988	1204256	2145524	2116256	239705	210437	4261780	125	125	35.3	0	90.7805	3349.15
GGC10819	SAMN05545032	Human_Gut	West_Asia	204900996	4688790	6891320	97761708	95559178	4304449	2101919	193320886	36.4	151	9.08	0	80.8363	16014.8
GGC1082	SAMEA3663045	Pig_Gut	Europe	57543026	2379489	5113384	26623564	23426589	3833659	636684	50050153	94.8	99	36.7	0	548.985	12940.5
GGC10820	SAMEA2737801	Human_Gut	Asia	64787204	2895210	5072261	29498392	27321341	3222845	1045794	56819733	99.5	100	36.5	0	889.008	76720.1
GGC10821	SAMN03271194	Built	West_Asia	11617988	1185618	1552522	4623376	4256472	690616	323712	8879848	101	101	35.3	0	59.0952	282.286
GGC10822	SAMEA2467081	Human_Gut	Europe	104954432	4286413	3627820	50312894	46727305	5973810	2388221	97040199	90.4	93	37	0	194.962	20391.1
GGC10823	SAMEA2580288	Human_Gut	South_Europe	52050994	7084706	6723211	18940791	19302286	3445724	3807219	38243077	97.9	100	35.5	0	124.719	103976
GGC10824	SAMN03159960	Human_Skin	North_America	3732851	186281	881114	1688067	977389	760792	50114	2665456	141	150	35.4	0	35.7083	434.902
GGC10825	SAMEA2738117	Human_Oral	Asia	17309934	1155999	1301836	7498968	7353131	636991	491154	14852099	99.3	100	36	0	521.094	77733.8
GGC10826	SAMN04436693	Human_Gut	West_Asia	2944979	203310	204869	1373295	1163505	277059	67269	2536800	142	142	35.3	0	27.6	10602.9
GGC10828	SAMN03159817	Human_Skin	North_America	6363804	695554	538325	2553141	2576784	206837	230480	5129925	148	151	36.4	0	1550.11	7108.39
GGC10829	SAMN04436929	Human_Gut	West_Asia	7394820	479589	374382	3356065	3184784	394123	222842	6540849	141	142	35.1	0	99.845	4298.26
GGC1083	SAMN04126287	Human_Gut	Europe	22223800	5033583	0	17190217	0	17190217	0	17190217	0	0	0	0	930.569	3191.73
GGC10830	SAMEA2338714	Human_Gut	South_Europe	73066225	4259988	4039589	32837659	31928989	3421155	2512485	64766648	84.1	86	35	0	575.986	NA
GGC10831	SAMEA3664595	Human_Gut	West_Asia	28598912	372221	443242	13927235	13856214	377251	306230	27783449	100	101	37.1	0	483.613	85726.3
GGC10832	SAMN05826805	Human_Gut	North_Europe	7674062	2174122	1227003	1662909	2610028	460326	1407445	4272937	99.6	101	35	0	190.29	NA
GGC10833	SAMN04126174	Human_Gut	Europe	23730374	9935418	0	13794956	0	13794956	0	13794956	137	150	32.3	0.527	796	7186.46
GGC10834	SAMEA3951766	Human_Gut	Asia	45121146	3208415	5224154	19352158	17336419	2506226	490487	36688577	125	125	36.3	0	485.598	5802.28
GGC10835	SAMEA2042915	Human_Gut	South_Europe	23667792	8237090	5616906	5369062	4444734	1857811	933483	9813796	68.4	72	29.5	0	398.646	NA
GGC10836	SAMEA2622545	Marine	Asia	47807504	2581982	2873493	21321770	21030259	1323666	1032155	42352029	100	101	36.5	0	181.878	839.56
GGC10837	SAMN04262500	Wastewater	South_America	8750709	1878726	672363	5219186	980434	4312280	73528	6199620	141	142	34.7	0	359.095	2323.8
GGC10838	SAMN03270480	Built	West_Asia	3994140	581371	573314	1415699	1423756	120809	128866	2839455	124	125	35.4	0	21.4436	3702.64
GGC10839	SAMEA3708659	Human_Gut	Asia	49204826	1804418	2659508	22797995	21942905	1499183	644093	44740900	99.8	100	36.3	0	134.024	24160.6
GGC1084	SAMEA2737853	Human_Gut	Asia	71622760	3001845	4495977	32809535	31315403	2698854	1204722	64124938	99.6	100	36.5	0	123.732	16309.6
GGC10840	SAMEA3951697	Human_Gut	Asia	53720798	3954880	7296688	22905519	19563711	4056827	715019	42469230	125	125	36.2	0	100.763	24207.2
GGC10841	SAMN03270465	Built	West_Asia	7984768	1141787	1212621	2850597	2779763	492401	421567	5630360	100	101	34.9	0	728.727	59368.3
GGC10844	SAMEA2580152	Human_Gut	South_Europe	55494752	5043721	5282804	22703655	22464572	3198890	2959807	45168227	98.6	100	35.8	0	269.724	23128.5
GGC10845	SAMEA3951718	Human_Gut	Asia	44301208	2507423	5111056	19643181	17039548	2896715	293082	36682729	125	125	36.4	0	85.1379	14200.5
GGC10846	SAMN03271022	Built	West_Asia	3827744	190149	226781	1723723	1687091	93753	57121	3410814	123	125	35.4	0	247.385	2392.57
GGC10847	SAMN03025591	Human_Skin	West_Asia	15237380	1794089	2350144	5824601	5268546	1082287	526232	11093147	100	101	35.1	0	160.537	16164.7
GGC10848	SAMN02334288	Human_Gut	Australia	57483836	8122590	11725795	20619328	17016123	4879167	1275962	37635451	100	101	35.4	0	838.61	118060
GGC10849	SAMEA3708838	Human_Gut	Asia	119940274	7916729	9677288	52053408	50292849	4665693	2905134	102346257	17	100	35.7	0	241.947	26076.2
GGC1085	SAMN04126103	Human_Gut	Europe	29889963	12821085	0	17068878	0	17068878	0	17068878	0	0	0	0	206.977	13351.2
GGC10852	SAMEA3664745	Human_Gut	West_Asia	38763498	611468	989807	18770281	18391942	879132	500793	37162223	98.8	100	37.1	0	673.684	17448.9
GGC10853	SAMN00767983	Human_Gut	North_America	30753984	2269605	2971560	13107387	12405432	1463179	761224	25512819	101	175	35.8	0	256.81	27874.7
GGC10854	SAMEA2737725	Human_Gut	Asia	59430170	1920689	3157121	27794396	26557964	1970882	734450	54352360	99.6	100	36.6	0	88.6207	29130.6
GGC10855	SAMEA3628715	Soil	North_America	5401188	394711	0	5006477	0	5006477	0	5006477	97.3	100	35.4	0.17	230.789	NA
GGC10856	ExDog1	Dog_Gut	Asia	135042384	2605006	3475198	64916186	64045994	1828055	957863	128962180	58.7	125	36.7	0	1492.66	13049.5
GGC10858	ExDog11	Dog_Gut	Asia	15003270	221083	304665	7280552	7196949	157072	73487	14477501	125	125	36.8	0	844.768	11080.6
GGC10859	ExDog12	Dog_Gut	Asia	100202978	1656415	2478369	48445074	47623120	1397252	575298	96068194	36.2	125	36.8	0	1512.55	29989.5
GGC1086	SAMEA3951693	Human_Gut	Asia	41292720	2692885	4169112	17953475	16477248	1864581	388354	34430723	125	125	36.3	0	66.2954	13093.1
GGC10860	ExDog13	Dog_Gut	Asia	106817062	2017651	3104772	51390880	50303759	1715770	628649	101694639	41.3	125	36.8	0	2045.74	20620.6
GGC10861	ExDog14	Dog_Gut	Asia	16402784	235768	268075	7965624	7933297	131996	99687	15898921	125	125	36.8	0	1262.27	18014.5
GGC10862	ExDog15	Dog_Gut	Asia	92346844	1675809	2568351	44497613	43605071	1419608	527066	88102684	28.4	125	36.8	0	292.2	2549.06
GGC10863	ExDog16	Dog_Gut	Asia	86645784	1545321	2232039	41777571	41090853	1213959	527241	82868424	22.1	125	36.8	0	949.51	19755.1
GGC10864	ExDog17	Dog_Gut	Asia	96268864	1655375	2545819	46479057	45588613	1418168	527724	92067670	32.5	125	36.8	0	210.405	5601.95
GGC10865	ExDog18	Dog_Gut	Asia	15469694	240567	411419	7494280	7323407	240108	69254	14817687	125	125	36.8	0	3649.08	19670.4
GGC10867	ExDog2	Dog_Gut	Asia	85339582	1289318	1734135	41380473	40935656	919491	474674	82316129	21	125	36.8	0	23456.5	28620.4
GGC10868	ExDog20	Dog_Gut	Asia	90249214	1163258	2137253	43961349	42987354	1333515	359520	86948703	27.2	125	36.8	0	1930.79	20898.7
GGC10869	ExDog21	Dog_Gut	Asia	91909088	1372885	2057420	44581659	43897124	1157609	473074	88478783	28.5	125	36.8	0	2736.94	14535.2
GGC1087	SAMN04261182	Human_Gut	South_America	8565293	1117743	289534	5676187	1481829	4297036	102678	7158016	142	142	35.6	0	1110.29	7416.57
GGC10870	ExDog22	Dog_Gut	Asia	95924744	1547253	2330894	46415119	45631478	1329116	545475	92046597	32.3	125	36.8	0	1790.81	20520
GGC10871	ExDog23	Dog_Gut	Asia	84433544	1386674	2693604	40830098	39523168	1670878	363948	80353266	19.7	125	36.8	0	2601.39	12714.9
GGC10872	ExDog24	Dog_Gut	Asia	125510298	1773551	2688960	60981598	60066189	1522883	607474	121047787	54.4	125	36.8	0	673.371	15493.7
GGC10873	ExDog25	Dog_Gut	Asia	87481496	1251905	2040185	42488843	41700563	1197362	409082	84189406	23.7	125	36.8	0	46627	14299.9
GGC10874	ExDog26	Dog_Gut	Asia	142560168	2032642	3899487	69247442	67380597	2455305	588460	136628039	0.771	125	36.8	0	1091.07	21253.8
GGC10875	ExDog27	Dog_Gut	Asia	92635610	1220143	3038317	45097662	43279488	2117367	299193	88377150	29.6	125	36.8	0	932.5	17278.6
GGC10876	ExDog28	Dog_Gut	Asia	99803212	1326343	3241551	48575263	46660055	2250089	334881	95235318	36.5	125	36.8	0	2939.19	19377.2
GGC10877	ExDog29	Dog_Gut	Asia	103223520	1538464	3070881	50073296	48540879	1976929	444512	98614175	39.1	125	36.8	0	5203.89	36273
GGC10878	ExDog3	Dog_Gut	Asia	92933962	1543614	2285036	44923367	44181945	1275986	534564	89105312	29.3	125	36.8	0	1465.59	14491.4
GGC10879	ExDog30	Dog_Gut	Asia	109615500	1408587	2738412	53399163	52069338	1792728	462903	105468501	44.3	125	36.8	0	2478.42	17538.6
GGC1088	SAMN03270274	Built	West_Asia	5118938	474917	487301	2084552	2072168	135185	122801	4156720	125	125	35.6	0	191.75	1178.83
GGC10880	ExDog31	Dog_Gut	Asia	111542094	1691332	3620284	54079715	52150763	2375340	446388	106230478	45.5	125	36.8	0	3667.69	14058.1
GGC10881	ExDog32	Dog_Gut	Asia	138183142	1816924	3871219	67274647	65220352	2590269	535974	132494999	61	125	36.8	0	15874	NA
GGC10882	ExDog33	Dog_Gut	Asia	15981062	216098	464291	7774433	7526220	306005	57811	15300653	125	125	36.8	0	596.154	14815.1
GGC10883	ExDog34	Dog_Gut	Asia	15690112	227830	301421	7617226	7543614	159156	85564	15160840	125	125	36.8	0	455.087	39168.9
GGC10884	ExDog35	Dog_Gut	Asia	89430552	1328525	2175232	43386751	42540044	1274436	427729	85926795	25.9	125	36.8	0	1235.95	15778.6
GGC10885	ExDog36	Dog_Gut	Asia	131805578	1779139	2428256	64123650	63474533	1359372	710255	127598183	57.8	125	36.8	0	299.684	14104.3
GGC10886	ExDog37	Dog_Gut	Asia	96479416	1347228	1910087	46892480	46329621	1058096	495237	93222101	33.3	125	36.8	0	1905.84	17286.6
GGC10887	ExDog38	Dog_Gut	Asia	70189650	917731	1072368	34177094	34022457	570746	416109	68199551	125	125	36.8	0	2401.32	18852.3
GGC10888	ExDog39	Dog_Gut	Asia	98575744	1379874	2011887	47907998	47275985	1131853	499840	95183983	35.2	125	36.8	0	772.656	16314.4
GGC10889	ExDog4	Dog_Gut	Asia	100970248	1836064	2376090	48649060	48109034	1227832	687806	96758094	36.6	125	36.7	0	4720.7	11202.8
GGC1089	SAMEA2737834	Human_Gut	Asia	53102296	3295941	6705477	23255207	19845671	4436570	1027034	43100878	99.5	100	36	0	303.762	23557.2
GGC10890	ExDog40	Dog_Gut	Asia	14990780	204968	264922	7290422	7230448	138759	78804	14520870	125	125	36.8	0	1244.16	25185.8
GGC10891	ExDog41	Dog_Gut	Asia	98834604	1458867	2067803	47958435	47349499	1155437	546501	95307934	35.3	125	36.8	0	1299.58	16037.5
GGC10892	ExDog42	Dog_Gut	Asia	162119508	2494920	3259678	78564834	77800076	1704999	940241	156364910	15.5	125	36.8	0	1664.97	NA
GGC10893	ExDog43	Dog_Gut	Asia	100132088	1557369	2710980	48508675	47355064	1602368	448757	95863739	36.4	125	36.8	0	1573.9	24552.9
GGC10894	ExDog44	Dog_Gut	Asia	17000786	266657	374368	8233736	8126003	200852	93141	16359739	125	125	36.8	0	4336.55	19306.7
GGC10895	ExDog45	Dog_Gut	Asia	16729510	258960	372705	8105795	7992030	199162	85417	16097825	125	125	36.8	0	561.738	22217.8
GGC10896	ExDog46	Dog_Gut	Asia	91204446	1373112	1835125	44229111	43767098	992287	530274	87996209	27.7	125	36.8	0	692.701	32803.5
GGC10897	ExDog47	Dog_Gut	Asia	110623594	1875970	2894380	53435827	52417417	1635481	617071	105853244	44.5	125	36.8	0	1470.75	NA
GGC10898	ExDog48	Dog_Gut	Asia	93862748	1582867	2502151	45348507	44429223	1449213	529929	89777730	30.2	125	36.7	0	1412.67	15399.6
GGC10899	ExDog49	Dog_Gut	Asia	72703508	1195100	2061928	35156654	34289826	1226859	360031	69446480	2.71	125	36.8	0	549.217	15083.6
GGC109	SAMEA3449339	Human_Gut	Europe	87288462	3574110	8425837	40070121	35218394	5953451	1101724	75288515	99.7	100	36.2	0	357.41	48612.5
GGC1090	SAMEA3134405	Mouse_Gut	North_America	51060149	4354967	3792427	21832584	21080171	3009670	2257257	42912755	82.8	87	35.7	0	230.814	NA
GGC10900	ExDog5	Dog_Gut	Asia	115103326	1634863	1752815	55916800	55798848	888776	770824	111715648	48	125	36.8	0	2950.69	19933.2
GGC10901	ExDog50	Dog_Gut	Asia	132062296	2068907	2961842	63962241	63069306	1694556	801621	127031547	57.7	125	36.8	0	552.349	NA
GGC10902	ExDog51	Dog_Gut	Asia	134049188	1899245	3377220	65125349	63647374	2078434	600459	128772723	59	125	36.8	0	969.816	24947.1
GGC10903	ExDog52	Dog_Gut	Asia	73953702	1171082	1996006	35805769	34980845	1228406	403482	70786614	4.92	125	36.8	0	4182.45	17036
GGC10904	ExDog53	Dog_Gut	Asia	83625956	1277528	2003570	40535450	39809408	1164014	437972	80344858	19	125	36.8	0	11731.5	16028.1
GGC10905	ExDog54	Dog_Gut	Asia	107310722	1506890	2202862	52148471	51452499	1319982	624010	103600970	42.4	125	36.8	0	2945.69	21271.9
GGC10906	ExDog55	Dog_Gut	Asia	14921778	227643	327675	7233246	7133194	183626	83592	14366440	125	125	36.8	0	631.338	32433.7
GGC10907	ExDog56	Dog_Gut	Asia	86120372	1244731	1965261	41815455	41094925	1196026	475496	82910380	22.2	125	36.8	0	1361.26	27777.1
GGC10908	ExDog57	Dog_Gut	Asia	71511088	1044145	1732554	34711399	34022990	1093463	405054	68734389	1.02	125	36.8	0	5038.22	25820.6
GGC10909	ExDog58	Dog_Gut	Asia	14507936	171171	244242	7082797	7009704	128525	55452	14092501	125	125	36.8	0	122.216	1631.71
GGC1091	SAMEA3663277	Pig_Gut	Asia	29611621	686234	928717	14196318	13800352	700888	304922	27996670	99.8	100	36.8	0	416.759	2256.12
GGC10910	ExDog59	Dog_Gut	Asia	126209500	1679757	2451621	61424993	60653129	1376375	604511	122078122	54.8	125	36.8	0	1153.27	14758.9
GGC10911	ExDog6	Dog_Gut	Asia	95885186	1538035	2267543	46404558	45675050	1255582	526074	92079608	32.3	125	36.8	0	777.95	22111.8
GGC10912	ExDog60	Dog_Gut	Asia	90578698	1262167	2073212	44027182	43216137	1241476	430431	87243319	27.4	125	36.8	0	964.479	17094.4
GGC10913	ExDog61	Dog_Gut	Asia	110102792	1656613	2288559	53394783	52762837	1263254	631308	106157620	44.4	125	36.8	0	2465.32	24711.5
GGC10914	ExDog62	Dog_Gut	Asia	102960818	1381216	1746149	50099193	49734260	945689	580756	99833453	39.1	125	36.8	0	1374.44	27713.4
GGC10915	ExDog63	Dog_Gut	Asia	102038394	1531681	2363195	49487516	48656002	1349513	517999	98143518	38.1	125	36.8	0	2342.05	24712.4
GGC10916	ExDog64	Dog_Gut	Asia	111953054	1747383	2610309	54229144	53366218	1500555	637629	107595362	45.7	125	36.8	0	2139.68	14260.6
GGC10917	ExDog65	Dog_Gut	Asia	82764092	1170589	1883658	40211457	39498388	1091975	378906	79709845	18.1	125	36.8	0	4170.64	26625.7
GGC10918	ExDog7	Dog_Gut	Asia	82837248	1619569	2100618	39799055	39318006	1103191	622142	79117061	17	125	36.7	0	1035.64	8166.36
GGC10919	ExDog8	Dog_Gut	Asia	68936064	1126925	1669073	33341107	32798959	919162	377014	66140066	125	125	36.8	0	832.833	12561.3
GGC1092	SAMEA2042488	Human_Gut	South_Europe	72601671	14135238	12707582	24295150	21463701	7697738	4866289	45758851	67.2	71	30	0	634.722	NA
GGC10920	ExDog9	Dog_Gut	Asia	14667750	205168	278818	7128707	7055036	146900	73250	14183743	125	125	36.8	0	1745.85	15522.8
GGC10921	ExDogA01	Dog_Gut	Asia	15229660	396833	347007	7217997	7267801	148347	198170	14485798	126	126	36.6	0	2687.83	15137
GGC10922	ExDogA02	Dog_Gut	Asia	18018788	471002	648238	8538392	8361134	337288	160048	16899526	126	126	36.7	0	884.241	18313
GGC10923	ExDogA03	Dog_Gut	Asia	174352128	4084038	6826206	83092026	80349858	3885825	1143657	163441884	22.4	126	36.7	0	1110.21	NA
GGC10924	ExDogA04	Dog_Gut	Asia	17739116	449923	883352	8419635	7986185	552716	119285	16405820	126	126	36.6	0	1100.49	27464.2
GGC10925	ExDogA05	Dog_Gut	Asia	19071692	391992	484027	9143854	9051797	247343	155306	18195651	126	126	36.7	0	297.775	10476.5
GGC10926	ExDogA06	Dog_Gut	Asia	153717646	5801402	7916463	71057421	68942360	4017756	1902695	139999781	4.93	126	36.5	0	986.667	24519.8
GGC10927	ExDogA07	Dog_Gut	Asia	167271632	5479839	7101376	78155977	76534440	3643439	2021902	154690417	15.9	126	36.6	0	5308.11	25333.3
GGC10928	ExDogA08	Dog_Gut	Asia	16149030	361305	574008	7713210	7500485	321107	108402	15213695	126	126	36.7	0	716.761	23589.9
GGC10929	ExDogA09	Dog_Gut	Asia	127111160	4461047	5835455	59094533	57720125	2866987	1492579	116814658	53.1	126	36.5	0	1017.06	9734.58
GGC1093	SAMEA3663199	Pig_Gut	North_Europe	79335683	5068769	6830918	35054934	32381062	3990956	1317084	67435996	95.6	96	36.1	0	428.147	9998.6
GGC10930	ExDogA10	Dog_Gut	Asia	17113244	452963	688410	8103659	7868191	373199	137749	15971850	126	126	36.7	0	9486	21866.6
GGC10931	ExDogA11	Dog_Gut	Asia	17840370	348650	601713	8571535	8318451	353514	100448	16889986	126	126	36.7	0	1981.38	25706.8
GGC10932	ExDogA12	Dog_Gut	Asia	17444930	336289	811023	8386176	7911420	548044	73306	16297596	126	126	36.7	0	266.428	21697.8
GGC10933	ExDogA13	Dog_Gut	Asia	151322700	3656003	5341522	72005347	70319828	2888273	1202754	142325175	6.54	126	36.7	0	4767.4	37981.5
GGC10934	ExDogA14	Dog_Gut	Asia	122423924	3984476	6550598	57227486	54661364	3628270	1062148	111888850	50.8	126	36.6	0	1738.7	27921.6
GGC10935	ExDogA15	Dog_Gut	Asia	144279534	4178115	6739918	67961652	65399849	3848890	1287087	133361501	62.7	126	36.6	0	1562.63	NA
GGC10936	ExDogA16	Dog_Gut	Asia	17032166	432269	728370	8083814	7787693	422564	126462	15871507	126	126	36.7	0	1339.89	27279.1
GGC10937	ExDogA17	Dog_Gut	Asia	124161106	3941035	5281247	58139518	56799306	2667685	1327473	114938824	52	126	36.6	0	1119.36	19796.2
GGC10938	ExDogA18	Dog_Gut	Asia	15024618	330946	392755	7181363	7119532	194690	132881	14300895	126	126	36.7	0	2264.95	14970.7
GGC10939	ExDogA19	Dog_Gut	Asia	89996362	2678789	5926901	42319392	39071280	3811669	563557	81390672	24.4	126	36.6	0	4545	21197
GGC1094	SAMEA3664773	Human_Gut	West_Asia	26702610	343658	685728	13007647	12665577	618890	276820	25673224	99.5	101	37.2	0	976.425	31720.4
GGC10940	ExDogA20	Dog_Gut	Asia	118334832	3256718	8366969	55910698	50800447	5726165	615914	106711145	49.1	126	36.6	0	338.551	17408.1
GGC10941	ExDogA21	Dog_Gut	Asia	154970780	3585415	4902849	73899975	72582541	2587423	1269989	146482516	9.61	126	36.7	0	2974.38	33328.6
GGC10943	ExDogA23	Dog_Gut	Asia	98682030	3177780	5056137	46163235	44284878	2807981	929624	90448113	32.8	126	36.6	0	625.72	20631.4
GGC10944	ExDogA24	Dog_Gut	Asia	112384978	3334354	5878389	52858135	50314100	3426053	882018	103172235	44.6	126	36.6	0	5868.75	20700.8
GGC10945	ExDogA25	Dog_Gut	Asia	16089636	440396	456799	7604422	7587998	207275	190869	15192420	126	126	36.6	0	1518.26	25967.2
GGC10946	ExDogA26	Dog_Gut	Asia	16798858	406617	525820	7992812	7873588	263778	144572	15866400	126	126	36.7	0	352.94	10268.2
GGC10947	ExDogA27	Dog_Gut	Asia	15831758	408705	734179	7507174	7181680	433334	107859	14688854	126	126	36.6	0	9214.8	35414.7
GGC10948	ExDogA28	Dog_Gut	Asia	122707472	3912043	8508219	57441693	52845517	5424008	827832	110287210	51.1	126	36.6	0	999.213	22207.3
GGC10949	ExDogA29	Dog_Gut	Asia	98402814	3412702	5109241	45788705	44092166	2759594	1063055	89880871	32.1	126	36.6	0	363.441	5874.76
GGC1095	SAMN03025646	Human_Skin	West_Asia	3980006	246738	401986	1743265	1588017	219933	64685	3331282	101	101	35.7	0	20.9545	74.6786
GGC10950	ExDogA30	Dog_Gut	Asia	149029672	4157518	5466216	70357318	69048620	2725694	1416996	139405938	3.75	126	36.6	0	672.563	13017.2
GGC10951	ExDogA31	Dog_Gut	Asia	154181018	4289805	6416159	72800704	70674350	3480601	1354247	143475054	7.88	126	36.6	0	1637.31	28074.3
GGC10952	ExDogA32	Dog_Gut	Asia	14809898	381924	541431	7023025	6863497	288064	128554	13886522	126	126	36.6	0	467.45	22070.3
GGC10953	ExDogA33	Dog_Gut	Asia	15964156	411268	381280	7570810	7600778	170047	200033	15171588	126	126	36.6	0	912.588	32625.7
GGC10954	ExDogA34	Dog_Gut	Asia	15765270	376055	496794	7506580	7385820	255828	135086	14892400	126	126	36.7	0	1204.03	22264.2
GGC10955	ExDogA35	Dog_Gut	Asia	17847970	356169	389927	8567816	8534037	186659	152898	17101853	126	126	36.7	0	125.198	1946.63
GGC10956	ExDogA36	Dog_Gut	Asia	111015372	2840532	6607318	52667154	48900368	4356851	590065	101567522	44.4	126	36.6	0	57.1834	1637.11
GGC10957	ExDogA37	Dog_Gut	Asia	157307148	3469981	3462102	75183593	75191472	1627374	1635253	150375065	11.4	126	36.7	0	1011.02	22737.5
GGC10958	ExDogA38	Dog_Gut	Asia	139242326	4542703	5885739	65078460	63735424	2928638	1585602	128813884	59.9	126	36.5	0	4283.64	26242.9
GGC10959	ExDogA39	Dog_Gut	Asia	103204316	2968411	4179368	48633747	47422790	2224989	1014032	96056537	37.6	126	36.6	0	1856.88	34441.8
GGC1096	SAMEA2041933	Human_Gut	South_Europe	56855341	2296283	1757016	26945219	25856823	2491839	1403443	52802042	70.8	72	32.7	0	155.873	NA
GGC10960	ExDogA40	Dog_Gut	Asia	140016484	3409285	4241755	66598957	65766487	2145267	1312797	132365444	61.3	126	36.7	0	1385.59	19613.5
GGC10961	ExDogA41	Dog_Gut	Asia	96428982	3030606	4198881	45183885	44015610	2116126	947851	89199495	30.8	126	36.6	0	2681.65	18818.8
GGC10963	ExDogA43	Dog_Gut	Asia	87225134	2434324	5227100	41178243	38385467	3258653	465877	79563710	21.6	126	36.6	0	134.761	4225.28
GGC10964	ExDogA44	Dog_Gut	Asia	116958662	3087705	6554484	55391626	51924847	4135203	668424	107316473	48.3	126	36.6	0	374.403	5779.07
GGC10965	ExDogA45	Dog_Gut	Asia	115121760	2782784	4111297	54778096	53449583	2195264	866751	108227679	47.5	126	36.7	0	47176	35561.5
GGC10966	ExDogA46	Dog_Gut	Asia	117943548	4283649	6338413	54688125	52633361	3309024	1254260	107321486	47.3	126	36.5	0	1167.7	19843
GGC10967	ExDogA47	Dog_Gut	Asia	120583016	3318807	4585421	56972701	55706087	2426551	1159937	112678788	50.5	126	36.6	0	555.048	19928.3
GGC10968	ExDogA48	Dog_Gut	Asia	117593204	3574019	5626328	55222583	53170274	3087248	1034939	108392857	48.1	126	36.6	0	1652.43	11945.7
GGC10969	ExDogA49	Dog_Gut	Asia	101377624	3420685	3758978	47268127	46929834	1707745	1369452	94197961	35	126	36.5	0	661.329	25772.1
GGC1097	SAMEA3951786	Human_Gut	Asia	40232748	3141439	5597066	16974935	14519308	2981174	525547	31494243	125	125	36.1	0	66.4973	9669.21
GGC10970	ExDogA50	Dog_Gut	Asia	84581902	3277753	5050990	39013198	37239961	2655887	882650	76253159	15.8	126	36.5	0	1284.17	16555.7
GGC10972	ExDogA52	Dog_Gut	Asia	99702358	2946111	6963615	46905068	42887564	4610315	592811	89792632	34.3	126	36.6	0	262.073	4846.7
GGC10973	ExDogA53	Dog_Gut	Asia	92305512	2865835	4199727	43286921	41953029	2223438	889546	85239950	26.7	126	36.6	0	1182.44	30330.7
GGC10974	ExDogA54	Dog_Gut	Asia	110053450	4050370	5983108	50976355	49043617	3144066	1211328	100019972	41.6	126	36.5	0	127.813	2081.69
GGC10975	ExDogA55	Dog_Gut	Asia	84689422	2839481	4181218	39505230	38163493	2247372	905635	77668723	17.2	126	36.6	0	414.245	5464.32
GGC10976	ExDogA56	Dog_Gut	Asia	125637878	3314871	4780421	59504068	58038518	2518471	1052921	117542586	53.7	126	36.6	0	1888.36	16719.8
GGC10977	ExDogA57	Dog_Gut	Asia	98280432	3035284	4313320	46104932	44826896	2201216	923180	90931828	32.7	126	36.6	0	626.081	23259.5
GGC10978	ExDogA58	Dog_Gut	Asia	113820572	3273363	4849922	53636923	52060364	2534435	957876	105697287	45.8	126	36.6	0	1135.34	34722.5
GGC10979	ExDogA59	Dog_Gut	Asia	86870598	2235797	4371302	41199502	39063997	2640240	504735	80263499	21.6	126	36.7	0	889.725	24980.2
GGC1098	SAMN05545010	Human_Gut	West_Asia	122159446	11091931	11422577	49987792	49657146	4428574	4097928	99644938	14.4	101	35.3	0	28.7348	48765.3
GGC10980	ExDogA60	Dog_Gut	Asia	95210430	2657340	6649691	44947875	40955524	4472960	480609	85903399	30.3	126	36.6	0	748.452	23291.7
GGC10981	ExDogA61	Dog_Gut	Asia	109063454	2812997	4214500	51718730	50317227	2277446	875943	102035957	42.8	126	36.7	0	624.014	33439.7
GGC10982	ExDogA62	Dog_Gut	Asia	93866986	3752460	6525144	43181033	40408349	3680432	907748	83589382	26.4	126	36.5	0	156.748	2197.31
GGC10983	ExDogA63	Dog_Gut	Asia	93516466	2911370	4455470	43846863	42302763	2431623	887523	86149626	27.9	126	36.6	0	2722.41	33164.5
GGC10984	ExDogA64	Dog_Gut	Asia	89646734	2704292	4778267	42119075	40045100	2746061	672086	82164175	23.9	126	36.6	0	235.419	2445.89
GGC10985	SAMEA1969236	Cat_Gut	North_America	135939720	13068936	13715174	54900924	54254686	6721694	6075456	109155610	20.8	100	35.5	0	3187.73	48886.2
GGC10986	SAMEA2142929	Cat_Gut	North_America	63588060	5557075	7290473	26236955	24503557	3344916	1611518	50740512	99.2	100	35.6	0	1980.52	13173.5
GGC10987	SAMEA2143394	Cat_Gut	North_America	79115832	8986801	11975119	30571115	27582797	5262051	2273733	58153912	99	100	35.2	0	2593.17	16346.6
GGC10988	SAMEA2143833	Cat_Gut	North_America	87228856	5315077	5107806	38299351	38506622	2619170	2826441	76805973	99.3	100	36.3	0	1399.15	9072.44
GGC10989	SAMEA2144282	Cat_Gut	North_America	131368660	11392234	15049358	54292096	50634972	6850443	3193319	104927068	20.2	100	35.7	0	2457.53	11193.4
GGC1099	SAMEA2582126	Human_Gut	Asia	40341058	11072257	15947767	9098272	4222762	6078953	1203443	13321034	97.6	100	34.1	0	116.254	24492.1
GGC10990	SAMEA2144745	Cat_Gut	North_America	96412132	8481175	10540644	39724891	37665422	4711929	2652460	77390313	99.3	100	35.6	0	2607.11	6229.97
GGC10991	SAMEA2145937	Cat_Gut	North_America	109300894	8687769	7905396	45962678	46745051	3809375	4591748	92707729	5.8	100	35.9	0	2354.25	13014.5
GGC10992	SAMEA2147091	Cat_Gut	North_America	70512362	6654219	7941374	28601962	27314807	3463159	2176004	55916769	99.2	100	35.6	0	2228.7	10854.4
GGC10993	SAMEA2147148	Cat_Gut	North_America	101726756	7611471	9858431	43251907	41004947	4557781	2310821	84256854	0.0809	100	35.9	0	1000.46	12763.4
GGC10994	SAMEA2147265	Cat_Gut	North_America	106499498	7923730	7435282	45326019	45814467	3632880	4121328	91140486	4.52	100	36	0	839.055	11978.1
GGC10995	SAMEA2147831	Cat_Gut	North_America	125157416	11972597	15464951	50606111	47113757	6957588	3465234	97719868	14.4	100	35.5	0	2167.23	23921.5
GGC10996	SAMEA2148041	Cat_Gut	North_America	104269896	10426575	12831619	41708373	39303329	5688686	3283642	81011702	99.1	100	35.3	0	3939.75	45996.2
GGC10997	SAMEA2148642	Cat_Gut	North_America	77637714	5681795	5274214	33137062	33544643	2413403	2820984	66681705	99.3	100	36.2	0	767.948	11957
GGC10998	SAMEA2148824	Cat_Gut	North_America	68980746	3830123	3563589	30660250	30926784	1834087	2100621	61587034	99.4	100	36.4	0	1063.36	10824.4
GGC10999	SAMEA2149533	Cat_Gut	North_America	72686438	6178532	6015297	30164687	30327922	2850206	3013441	60492609	99.1	100	35.8	0	681.379	17594.8
GGC11	SAMEA3136666	Human_Gut	Europe	41995786	1729226	2988703	19688086	17589771	2618242	519927	37277857	95.7	96	36.3	0	2436.94	61515.9
GGC110	SAMN02334273	Human_Gut	Australia	7497220	1259808	1497515	2488802	2251095	403989	166282	4739897	99.8	101	35.7	0	73.8033	12347.7
GGC1100	SAMEA2580066	Human_Gut	South_Europe	37063978	3953957	3304143	14578032	15227846	1838611	2488425	29805878	97	100	35.5	0	75.8351	20646.8
GGC11000	SAMEA2149769	Cat_Gut	North_America	86595870	8189561	10319591	35108374	32978344	4636050	2506020	68086718	99.1	100	35.4	0	1299.58	10754.4
GGC11001	SAMEA2150826	Cat_Gut	North_America	83326992	7731537	9387276	33931959	32276220	4109182	2453443	66208179	99.2	100	35.7	0	2416.53	16975.5
GGC11002	SAMEA2151095	Cat_Gut	North_America	75195610	6074970	6072646	31522835	31525159	3004938	3007262	63047994	99.3	100	35.8	0	2182.9	29002.1
GGC11003	SAMEA2152055	Cat_Gut	North_America	81524872	8118406	10545396	32644030	30217040	4725467	2298477	62861070	99.2	100	35.4	0	1661	31847.3
GGC11004	SAMEA2153269	Cat_Gut	North_America	92995430	7378003	6823799	39119712	39673916	3098032	3652236	78793628	99.2	100	36	0	2548	8952.52
GGC11005	SAMEA2153309	Cat_Gut	North_America	89954412	8367550	10508417	36609656	34468789	4603977	2463110	71078445	99.3	100	35.7	0	1488.55	11015.1
GGC11006	SAMEA2153585	Cat_Gut	North_America	85697262	7244067	7031586	35604564	35817045	3290397	3502878	71421609	99.2	100	35.9	0	1549.1	5501.32
GGC11007	SAMEA2153599	Cat_Gut	North_America	95576286	7694506	9503125	40093637	38285018	4274106	2465487	78378655	99.3	100	35.8	0	1432.42	5058.82
GGC11008	SAMEA2153824	Cat_Gut	North_America	113853636	10956476	13868805	45970342	43058013	6196802	3284473	89028355	5.79	100	35.4	0	1583.47	20956.3
GGC11009	SAMEA2154042	Cat_Gut	North_America	127054308	10848108	13198623	52679046	50328531	5837029	3486514	103007577	17.7	100	35.7	0	1698	6609.94
GGC1101	SAMN05826660	Human_Gut	North_Europe	21798826	5182033	3894499	5717380	7004914	1749007	3036541	12722294	99.7	101	35.2	0	3781.8	NA
GGC11010	SAMEA2154425	Cat_Gut	North_America	93616568	8748254	11376591	38060030	35431693	5133820	2505483	73491723	99.2	100	35.6	0	1121.56	15575.1
GGC11011	SAMEA2155252	Cat_Gut	North_America	103211032	8979597	11287591	42625919	40317925	5133460	2825466	82943844	99.3	100	35.6	0	1475.25	22091.9
GGC11012	SAMEA2158026	Cat_Gut	North_America	136175646	12571981	14901650	55515842	53186173	6445753	4116084	108702015	21.8	100	35.7	0	1954.5	11003.4
GGC11013	SAMEA2158513	Cat_Gut	North_America	95732212	7849973	7864154	40016133	40001952	3622041	3607860	80018085	99.2	100	36	0	2090.41	12820.8
GGC11014	SAMEA2158881	Cat_Gut	North_America	111339394	9591353	12774706	46078344	42894991	5888204	2704851	88973335	6.1	100	35.7	0	1328.71	7193.35
GGC11015	SAMEA2159524	Cat_Gut	North_America	100010658	8555868	8424098	41449461	41581231	3909042	4040812	83030692	99.1	100	35.8	0	1292.72	5080.21
GGC11016	SAMEA2160194	Cat_Gut	North_America	64302232	3545914	3292587	28605202	28858529	1738171	1991498	57463731	99.4	100	36.4	0	1389.75	9080.85
GGC11017	SAMEA2160855	Cat_Gut	North_America	87102912	7821302	11204627	35730154	32346829	5314162	1930837	68076983	99.3	100	35.7	0	1112.41	21848.7
GGC11018	SAMEA2161276	Cat_Gut	North_America	74857482	5737646	5903202	31691095	31525539	2940944	2775388	63216634	99.3	100	35.9	0	2201.57	5617.04
GGC11019	SAMEA2162501	Cat_Gut	North_America	118324722	13076535	15648110	46085826	43514251	6671985	4100410	89600077	5.83	100	35.2	0	3164.27	31597.6
GGC1102	SAMEA2581898	Human_Gut	Asia	21317318	5141598	7677033	5517061	2981626	3346882	811447	8498687	98.4	100	34.5	0	96.5564	NA
GGC11020	SAMEA2163443	Cat_Gut	North_America	105879578	8360052	7680846	44579737	45258943	3452919	4132125	89838680	2.88	100	36.1	0	2710.41	11874.7
GGC1103	SAMN03398520	Human_Skin	Asia	13641928	868625	902042	5952339	5918922	315714	282297	11871261	101	101	35.7	0	373.673	0.916202
GGC11033	SAMEA3387433	Cat_Gut	Europe	43696916	1669834	2270409	20178624	19578049	1292191	691616	39756673	99.8	100	36.3	0	826.849	80137.7
GGC11034	SAMEA3387434	Cat_Gut	Europe	57209022	2170380	3073082	26434131	25531429	1759868	857166	51965560	99.8	100	36.3	0	632.847	133447
GGC11035	SAMEA3387435	Cat_Gut	Europe	52951720	1592298	2102769	24883562	24373091	1271273	760802	49256653	99.8	100	36.5	0	356.854	23833.5
GGC11036	SAMEA3387436	Cat_Gut	Europe	60565246	1749871	2543442	28532752	27739181	1567211	773640	56271933	99.8	100	36.5	0	520.375	44064.1
GGC11037	SAMEA3387437	Cat_Gut	Europe	46628996	1415517	1902778	21898981	21411720	1137953	650692	43310701	99.8	100	36.5	0	700.297	117614
GGC11038	SAMEA3387438	Cat_Gut	Europe	23010136	1123753	1769939	10381315	9735129	1047585	401399	20116444	99.8	100	35.8	0	761.082	22242.3
GGC11039	SAMEA3387439	Cat_Gut	Europe	39617386	1660230	2639514	18148463	17169179	1585709	606425	35317642	99.8	100	36.1	0	1086.6	35315.5
GGC1104	SAMN03270694	Built	West_Asia	11271966	1497084	1704388	4138899	3931595	711913	504609	8070494	99.6	101	35	0	186.271	472.682
GGC11040	SAMEA3387440	Cat_Gut	Europe	46841524	1879621	2549592	21541141	20871170	1452954	782983	42412311	99.8	100	36.1	0	661.609	303911
GGC11041	SAMEA3387441	Cat_Gut	Europe	53344084	2281215	2842178	24390827	23829864	1472460	911497	48220691	99.8	100	36.1	0	609.653	221627
GGC11042	SAMEA3387442	Cat_Gut	Europe	61725082	2339875	2792172	28522666	28070369	1417949	965652	56593035	99.8	100	36.3	0	393.474	179157
GGC11043	SAMEA3387443	Cat_Gut	Europe	54627434	2144459	2753668	25169258	24560049	1453610	844401	49729307	99.8	100	36.3	0	514.854	453303
GGC11044	SAMEA3387444	Cat_Gut	Europe	59601950	3738484	4631720	26062491	25169255	2224178	1330942	51231746	99.7	100	35.8	0	420.066	36161.5
GGC11045	SAMEA3387445	Cat_Gut	Europe	62835666	3879564	4974614	27538269	26443219	2419750	1324700	53981488	99.7	100	35.8	0	582.734	136157
GGC11046	SAMEA3387446	Cat_Gut	Europe	49796368	4111220	2764599	20786964	22133585	1043481	2390102	42920549	99.6	100	35.5	0	763	104766
GGC11047	SAMEA3387447	Cat_Gut	Europe	57761168	2999097	4135100	25881487	24745484	2150527	1014524	50626971	99.8	100	36	0	573.949	17625
GGC11048	SAMEA3387448	Cat_Gut	Europe	55984448	2835720	3521321	25156504	24470903	1758216	1072615	49627407	99.8	100	36.1	0	1269.42	24162.6
GGC11049	SAMEA3387449	Cat_Gut	Europe	52945154	3185175	3992373	23287402	22480204	1940211	1133013	45767606	99.7	100	35.8	0	672.147	122123
GGC1105	SAMEA1906453	Human_Gut	North_Europe	8310416	2091113	2239600	2064095	1915608	625011	476524	3979703	92	96	35.4	0	418.214	NA
GGC11050	SAMEA3387450	Cat_Gut	Europe	50595738	1649947	2177129	23647922	23120740	1264249	737067	46768662	99.8	100	36.4	0	627.528	76757
GGC11051	SAMEA3387451	Cat_Gut	Europe	71683380	3749593	3970561	32092097	31871129	1850409	1629441	63963226	99.7	100	36	0	639.389	60993.5
GGC11052	SAMEA3387452	Cat_Gut	Europe	51506722	2467425	3569016	23285936	22184345	1903660	802069	45470281	99.8	100	36	0	528.176	35592.5
GGC11053	SAMEA3387453	Cat_Gut	Europe	53671798	2619192	3657502	24216707	23178397	1920647	882337	47395104	99.8	100	36	0	904.76	362552
GGC11054	SAMEA3387454	Cat_Gut	Europe	73908740	3554092	4827708	33400278	32126662	2482233	1208617	65526940	99.8	100	36.1	0	718.891	222567
GGC11055	SAMEA3387455	Cat_Gut	Europe	44404806	2006059	2985691	20196344	19216712	1619192	639560	39413056	99.8	100	36.1	0	633.014	59616.1
GGC11056	SAMEA3387456	Cat_Gut	Europe	62572478	2981373	3776392	28304866	27509847	1905318	1110299	55814713	99.8	100	36.1	0	789.807	23577.8
GGC11057	SAMEA3387457	Cat_Gut	Europe	65419064	3847509	5071044	28862023	27638488	2484146	1260611	56500511	99.7	100	35.9	0	709.123	133303
GGC11058	SAMEA3387458	Cat_Gut	Europe	59938312	3305641	3925654	26663515	26043502	1833421	1213408	52707017	99.8	100	36	0	456.42	508465
GGC11059	SAMEA3387459	Cat_Gut	Europe	53352816	3245260	4004005	23431148	22672403	1870759	1112014	46103551	99.7	100	35.8	0	560.086	122205
GGC1106	SAMN02334395	Human_Oral	Australia	4947532	688591	732558	1785175	1741208	120016	76049	3526383	100	101	37	0	77.95	NA
GGC11060	SAMEA3387460	Cat_Gut	Europe	94863306	4238811	5378650	43192842	42053003	2706368	1566529	85245845	0.347	100	36.2	0	366.225	900542
GGC11061	SAMEA3387461	Cat_Gut	Europe	85144840	3945851	5479092	38626569	37093328	2842873	1309632	75719897	99.8	100	36.2	0	460.941	147766
GGC11062	SAMEA3387462	Cat_Gut	Europe	48203134	1938179	2647750	22163388	21453817	1487556	777985	43617205	99.8	100	36.2	0	1160.79	73024.7
GGC11063	SAMEA3387463	Cat_Gut	Europe	64251848	2173746	3055108	29952178	29070816	1764609	883247	59022994	99.8	100	36.5	0	1449.55	7542.49
GGC11064	SAMEA3387464	Cat_Gut	Europe	64193824	2489467	3878144	29607445	28218768	2314730	926053	57826213	99.8	100	36.2	0	900.88	13187.5
GGC11065	SAMEA3387465	Cat_Gut	Europe	51864502	1381523	1919136	24550728	24013115	1189173	651560	48563843	99.9	100	36.7	0	1621	11445.2
GGC11066	SAMEA3387466	Cat_Gut	Europe	54829596	1340735	1996635	26074063	25418163	1267938	612038	51492226	99.9	100	36.8	0	1094.32	5087.4
GGC11067	SAMEA3387467	Cat_Gut	Europe	36179086	1099944	1241176	16989599	16848367	737822	596590	33837966	99.8	100	36.6	0	1596.25	14695.4
GGC11068	SAMEA3387468	Cat_Gut	Europe	74464044	2975795	4264864	34256227	32967158	2476608	1187539	67223385	99.8	100	36.3	0	1331.91	16200.6
GGC11069	SAMEA3387469	Cat_Gut	Europe	40109124	1333381	2630936	18721181	17423626	1718354	420799	36144807	99.8	100	36.5	0	1309.65	26631.5
GGC1107	SAMN05525451	Human_Gut	North_Africa	14473263	728075	0	13745188	0	13745188	0	13745188	0	0	0	0	61.3146	149390
GGC11070	SAMEA3387470	Cat_Gut	Europe	52555024	2085287	2704321	24192225	23573191	1503657	884623	47765416	99.8	100	36.3	0	1949.43	5806.13
GGC11071	SAMEA3387471	Cat_Gut	Europe	40704234	1522362	1947332	18829755	18404785	1063515	638545	37234540	99.8	100	36.4	0	1697.92	20069.2
GGC11072	SAMEA3387472	Cat_Gut	Europe	49981368	2031773	2543887	22958911	22446797	1315581	803467	45405708	99.8	100	36.2	0	1829.88	18490.2
GGC11073	SAMEA3387473	Cat_Gut	Europe	42084256	2038216	2586837	19003912	18455291	1339129	790508	37459203	99.8	100	35.9	0	1452.52	NA
GGC11074	SAMEA3387474	Cat_Gut	Europe	55160050	3475027	4952320	24104998	22627705	2544305	1067012	46732703	99.7	100	35.8	0	1222.08	17461.5
GGC11075	SAMEA3387475	Cat_Gut	Europe	59133326	3444901	4946114	26121762	24620549	2562996	1061783	50742311	99.7	100	35.9	0	2136.71	11970.3
GGC11076	SAMEA3387476	Cat_Gut	Europe	71763440	4375928	5802579	31505792	30079141	2912574	1485923	61584933	99.7	100	35.9	0	1929.54	10781
GGC11077	SAMEA3387477	Cat_Gut	Europe	53679894	2666570	3355009	24173377	23484938	1653030	964591	47658315	99.8	100	36.2	0	1281.66	17260.5
GGC11078	SAMEA3387478	Cat_Gut	Europe	66063896	3634071	4440474	29397877	28591474	2157104	1350701	57989351	99.7	100	36	0	2065.82	18833.1
GGC11079	SAMEA3387479	Cat_Gut	Europe	57824450	2883350	3759116	26028875	25153109	1894161	1018395	51181984	99.7	100	36.1	0	811.764	5158.79
GGC1108	SAMN04359966	Human_Skin	West_Asia	33887598	1757395	2820495	15186404	14123304	1850183	787083	29309708	101	101	35.1	0	41.7731	1125.14
GGC11080	SAMEA3387480	Cat_Gut	Europe	55590772	2888273	3836534	24907113	23958852	1967807	1019546	48865965	99.7	100	36	0	1502.83	31870.1
GGC11081	SAMEA3387481	Cat_Gut	Europe	52587024	2626691	3756402	23666821	22537110	1983047	853336	46203931	99.7	100	36	0	575.256	40014.2
GGC11082	SAMEA3387482	Cat_Gut	Europe	55552744	2844429	4003970	24931943	23772402	2107527	947986	48704345	99.7	100	36	0	2033.68	22695.3
GGC11083	SAMEA3387483	Cat_Gut	Europe	67536942	3105815	4010976	30662656	29757495	2020126	1114965	60420151	99.8	100	36.2	0	891.558	33962.9
GGC11084	SAMEA3387484	Cat_Gut	Europe	54954248	2348865	3153550	25128259	24323574	1641254	836569	49451833	99.8	100	36.3	0	2376	9565.66
GGC11085	SAMEA3387485	Cat_Gut	Europe	50702724	2315183	2910645	23036179	22440717	1489305	893843	45476896	99.8	100	36.2	0	1974.64	15882.3
GGC11086	SAMEA3387486	Cat_Gut	Europe	57089818	3347257	4399177	25197652	24145732	2148622	1096702	49343384	99.8	100	35.9	0	377.413	52634.6
GGC11087	SAMEA3387487	Cat_Gut	Europe	64975594	3717591	4767992	28770206	27719805	2304984	1254583	56490011	99.7	100	36	0	960.208	64373.1
GGC11088	SAMEA3387488	Cat_Gut	Europe	60144632	3374238	4446711	26698078	25625605	2199074	1126601	52323683	99.8	100	36	0	739.435	35382.8
GGC11089	SAMEA3387489	Cat_Gut	Europe	85546700	4598276	6217314	38175074	36556036	3173853	1554815	74731110	99.7	100	35.9	0	1006.59	35747.3
GGC1109	SAMEA3663064	Pig_Gut	Europe	64965517	1950483	6097133	30863209	26054692	5285560	477043	56917901	94.8	95	36.9	0	558.5	11671.9
GGC11090	SAMEA3387490	Cat_Gut	Europe	93772426	4563061	6102545	42323152	40783668	3141410	1601926	83106820	99.8	100	36.1	0	744.698	45723.9
GGC11091	SAMEA3387491	Cat_Gut	Europe	39643738	1435072	1677027	18386797	18144842	923084	681129	36531639	99.8	100	36.5	0	1636.08	5390.08
GGC11092	SAMEA3387492	Cat_Gut	Europe	45591192	1497505	2106457	21298091	20689139	1202635	593683	41987230	99.8	100	36.5	0	1383.16	2956.72
GGC11093	SAMEA3387493	Cat_Gut	Europe	49551244	1994111	2779767	22781511	21995855	1567138	781482	44777366	99.8	100	36.1	0	2646.41	10851.5
GGC11094	SAMEA3387494	Cat_Gut	Europe	31492094	863228	1880212	14882819	13865835	1311276	294292	28748654	99.9	100	36.6	0	1397.59	23651.4
GGC11095	SAMEA3387495	Cat_Gut	Europe	37400750	997295	1580545	17703080	17119830	1005344	422094	34822910	99.8	100	36.7	0	2238.95	7455.8
GGC11096	SAMEA3387496	Cat_Gut	Europe	36977292	1007023	2091626	17481623	16397020	1438024	353421	33878643	99.9	100	36.6	0	1192.79	25874.9
GGC11097	SAMEA3387497	Cat_Gut	Europe	63616326	2197865	3133789	29610298	28674374	1825448	889524	58284672	99.8	100	36.5	0	897.959	3502.59
GGC11098	SAMEA3387498	Cat_Gut	Europe	72440190	2587581	3416861	33632514	32803234	1973748	1144468	66435748	99.8	100	36.4	0	909.34	7034.68
GGC11099	SAMEA3387499	Cat_Gut	Europe	64341864	2496522	3244533	29674410	28926399	1819233	1071222	58600809	99.8	100	36.4	0	1892.83	4545.17
GGC1110	SAMN03270209	Built	West_Asia	4543184	368863	481778	1902729	1789814	170700	57785	3692543	125	125	35.7	0	192.792	3371.59
GGC11100	SAMEA3387500	Cat_Gut	Europe	46635702	1644885	3043735	21672966	20274116	1889846	490996	41947082	99.8	100	36.5	0	2101.1	16272
GGC11101	SAMEA3387501	Cat_Gut	Europe	75926208	2721725	3358739	35241379	34604365	1753582	1116568	69845744	99.8	100	36.5	0	2411	14709.9
GGC11102	SAMEA3387502	Cat_Gut	Europe	43971358	1891424	2232964	20094255	19752715	1125238	783698	39846970	99.8	100	36.2	0	1285.15	6747.14
GGC11103	SAMEA3387503	Cat_Gut	Europe	62252074	3890150	5441376	27235887	25684661	2780886	1229660	52920548	99.7	100	35.8	0	2406.11	12506.5
GGC11104	SAMEA3387504	Cat_Gut	Europe	63912532	4142393	5859817	27813873	26096449	2994503	1277079	53910322	99.7	100	35.7	0	723.719	40177.2
GGC11105	SAMEA3387505	Cat_Gut	Europe	59419768	3510967	4176787	26198917	25533097	1998749	1332929	51732014	99.8	100	35.9	0	1602.11	12146.1
GGC11106	SAMEA3387506	Cat_Gut	Europe	64180796	3274503	4047548	28815895	28042850	1979546	1206501	56858745	99.8	100	36.1	0	1750.12	9256.28
GGC11107	SAMEA3387507	Cat_Gut	Europe	58283064	3017477	4031603	26124055	25109929	2047468	1033342	51233984	99.7	100	36	0	2781.19	8380.04
GGC11108	SAMEA3387508	Cat_Gut	Europe	59317174	2929422	3573286	26729165	26085301	1737185	1093321	52814466	99.8	100	36.2	0	2920.2	8226.1
GGC11109	SAMEA3387509	Cat_Gut	Europe	59523484	2832586	3863679	26929156	25898063	2027538	996445	52827219	99.8	100	36.1	0	1653.33	16449.3
GGC1111	SAMEA3951741	Human_Gut	Asia	42164898	2590955	4136377	18491494	16946072	2040472	495050	35437566	125	125	36.4	0	109.071	4492.43
GGC11110	SAMEA3387510	Cat_Gut	Europe	64224902	3540574	4899826	28571877	27212625	2551073	1191821	55784502	99.7	100	35.8	0	2293.85	66792.5
GGC11111	SAMEA3387511	Cat_Gut	Europe	47350100	3204021	2368815	20471029	21306235	991579	1826785	41777264	99.6	100	35.7	0	1615.19	12150.5
GGC11112	SAMEA3387512	Cat_Gut	Europe	41827336	2007509	2616303	18906159	18297365	1331888	723094	37203524	99.8	100	36.1	0	3887.64	15764.4
GGC11113	SAMEA3387513	Cat_Gut	Europe	59379920	2609806	3081223	27080154	26608737	1519763	1048346	53688891	99.8	100	36.3	0	1948.61	5238.73
GGC11114	SAMEA3387514	Cat_Gut	Europe	51307206	2363195	2855655	23290408	22797948	1401285	908825	46088356	99.8	100	36.2	0	1714.54	3904.01
GGC11115	SAMEA3387515	Cat_Gut	Europe	54062342	3539688	3607309	23491483	23423862	1578651	1511030	46915345	99.7	100	35.8	0	1454.1	39773.8
GGC11116	SAMEA3387516	Cat_Gut	Europe	58033736	3604088	4821696	25412780	24195172	2365443	1147835	49607952	99.7	100	35.8	0	818.291	50357.5
GGC11117	SAMEA3387517	Cat_Gut	Europe	66269752	3599798	4435708	29535078	28699168	2111595	1275685	58234246	99.8	100	36	0	762.483	6872.18
GGC11118	SAMEA3387518	Cat_Gut	Europe	51151146	2405283	3227242	23170290	22348331	1672633	850674	45518621	99.8	100	36.2	0	1443.43	8656.1
GGC11119	SAMEA3387519	Cat_Gut	Europe	89662642	4630030	4563760	40201291	40267561	2156710	2222980	80468852	99.8	100	36.1	0	1549.4	7788.95
GGC1112	SAMEA2581888	Human_Gut	Asia	12501910	3020589	4063338	3230366	2187617	1659537	616788	5417983	97.9	100	34.6	0	164.058	11344.7
GGC11120	SAMEA3443758	Cat_Gut	Europe	63849598	2311694	3231591	29613105	28693208	1835706	915809	58306313	99.8	100	36.4	0	648.116	18268.9
GGC11123	SAMN01828240	Soil	North_America	110412676	20793267	29860302	34824342	24934765	14827891	4938314	59759107	15.9	150	33.7	0	274.474	1004.98
GGC11124	SAMN01828241	Soil	North_America	78069768	12414139	15405756	26620745	23629128	6624431	3632814	50249873	145	150	34.1	0	474.598	1770.69
GGC11125	SAMN01828445	Soil	North_America	47810433	2252273	2770102	21900878	20887180	1903253	889555	42788058	150	150	36.6	0	774.5	10284.5
GGC11127	SAMN01828447	Soil	North_America	92113666	16274069	18734145	29782764	27322688	9785464	7325388	57105452	0.0263	150	34.2	0	273.112	NA
GGC11129	SAMN01828449	Soil	North_America	83158305	14758348	17384889	27074051	23941017	7077290	3944256	51015068	145	150	34.1	0	377.464	2614.33
GGC1113	SAMEA2467078	Human_Gut	Europe	55300211	3182629	2436557	26518820	23162205	4728969	1372354	49681025	90.7	93	37.1	0	352.712	10381.8
GGC11130	SAMN01828450	Soil	North_America	72335333	10649399	12463425	25818999	23403510	5821256	3405767	49222509	147	150	34.5	0	513.791	1392.88
GGC11131	SAMN01828451	Soil	North_America	76079941	12249038	14341944	26152727	23336231	6154834	3338339	49488958	146	150	34.2	0	5140.2	818.115
GGC11133	SAMN01828453	Soil	North_America	153436282	37888223	49479140	39409996	26658922	19412946	6661872	66068918	26	150	33.1	0	352.673	NA
GGC11138	SAMN02263955	Soil	North_America	86899476	15535275	19088803	27914463	24360934	7917505	4363977	52275397	144	150	33.8	0	341.724	1344.31
GGC11139	SAMN02264966	Soil	North_America	159528230	68690113	19553947	45759421	25524748	25761789	5527117	71284169	142	150	33.8	0	1135.83	1293.3
GGC1114	SAMN03160029	Human_Skin	North_America	4677850	1260344	592251	1089347	1735908	143998	790559	2825255	144	150	34.9	0	256.7	1474.56
GGC11140	SAMN02264967	Soil	North_America	153906104	44197497	46506383	33063414	30138809	13066445	10141840	63202223	5.2	150	32.4	0	779.59	NA
GGC11141	SAMN02389529	Soil	North_America	24258980	10444830	9248469	1684660	2881021	682297	1878658	4565681	91.2	101	33.2	0	316.125	792.333
GGC11142	SAMN02389584	Soil	North_America	23815972	10333749	9215708	1574237	2692278	667945	1785986	4266515	90.8	101	33.1	0	184.077	723
GGC11143	SAMN02389585	Soil	North_America	19869068	8405424	7480862	1529110	2453672	556576	1481138	3982782	92.2	101	33.6	0	483.2	1415.67
GGC11144	SAMN02389586	Soil	North_America	32616034	13926454	12332667	2381563	3975350	900967	2494754	6356913	91.8	101	33.4	0	141.917	871.8
GGC11145	SAMN02389590	Soil	North_America	33611140	14431517	12747724	2374053	4057846	992027	2675820	6431899	90.9	101	33.1	0	282.846	227.267
GGC11146	SAMN02389591	Soil	North_America	37196222	15879297	13882081	2718814	4716030	1127275	3124491	7434844	90.8	101	33	0	707.2	604.2
GGC11147	SAMN02389592	Soil	North_America	73814470	23997707	24437348	12909528	12469887	2202923	1763282	25379415	99.8	101	34.8	0	602.769	1198.03
GGC11148	SAMN02389593	Soil	North_America	25404874	9763131	8436530	2939306	4265907	836266	2162867	7205213	94	101	34.1	0	758.167	NA
GGC11149	SAMN02389594	Soil	North_America	24818050	3178210	3085620	9230815	9323405	1407195	1499785	18554220	99.9	101	34.5	0	212.533	599.432
GGC1115	SAMN02334421	Human_Oral	Australia	15307768	2978725	3132205	4675159	4521679	399518	246038	9196838	100	101	36.3	0	280.222	36645.7
GGC11150	SAMN02389595	Soil	North_America	41540258	5078976	4914532	15691153	15855597	2260402	2424846	31546750	100	101	34.6	0	553.455	1183.74
GGC11151	SAMN02389596	Soil	North_America	26546846	3044727	3045984	10228696	10227439	1445019	1443762	20456135	100	101	34.7	0	33.981	150.389
GGC11152	SAMN02389597	Soil	North_America	45667974	5754744	5600181	17079243	17233806	2556397	2710960	34313049	100	101	34.5	0	659.857	557.578
GGC11153	SAMN02389639	Soil	North_America	36224438	4322492	4254290	13789727	13857929	1996454	2064656	27647656	100	101	34.6	0	337.933	369.96
GGC11154	SAMN02389640	Soil	North_America	44269382	5156896	5039905	16977795	17094786	2353521	2470512	34072581	100	101	34.6	0	816.429	591.098
GGC11155	SAMN02389641	Soil	North_America	25681364	3013929	2949726	9826753	9890956	1380789	1444992	19717709	100	101	34.6	0	185.714	407.07
GGC11156	SAMN02389642	Soil	North_America	40984804	4977015	4744635	15515387	15747767	2161346	2393726	31263154	100	101	34.6	0	107.151	431.056
GGC11157	SAMN02389643	Soil	North_America	28105164	3411986	3397630	10640596	10654952	1609657	1624013	21295548	99.9	101	34.6	0	183.167	421.51
GGC11158	SAMN02389644	Soil	North_America	33827704	4223134	4237505	12690718	12676347	1986573	1972202	25367065	99.9	101	34.5	0	551.667	820.565
GGC11159	SAMN02389645	Soil	North_America	28778794	3212816	3227570	11176581	11161827	1552151	1537397	22338408	100	101	34.7	0	282.765	968.636
GGC1116	SAMEA2737970	Human_Oral	Asia	58080010	2501908	3570355	26538097	25469650	2061724	993277	52007747	99.5	100	36	0	381.141	45835.8
GGC11160	SAMN02389646	Soil	North_America	15516458	1781288	1802411	5976941	5955818	862928	841805	11932759	100	101	34.6	0	239.875	330.535
GGC11161	SAMN02782223	Soil	North_America	74260667	7067043	3566548	42410540	21216535	22412344	1218340	63627075	150	150	36.3	0	178.131	1059.89
GGC11162	SAMN02782224	Soil	Asia	48413829	2365765	2940296	22127920	20979848	2129577	981505	43107768	150	150	36.3	0	2631.17	1543.96
GGC11163	SAMN02782721	Soil	Asia	48227299	2333153	2890568	22007001	20996577	2009570	999146	43003578	150	150	36.4	0	1438.89	1509.89
GGC11164	SAMN02782723	Soil	Asia	50446558	2518500	4089361	22704779	21133917	2707535	1136673	43838696	149	150	36.2	0	2347.93	1139.08
GGC11165	SAMN02782725	Soil	North_America	52438768	2918981	4706133	23300403	21513250	3302989	1515837	44813653	149	150	36	0	630.676	1480.53
GGC11166	SAMN02905579	Soil	North_America	129153416	14452092	15312896	50124616	49263812	8392008	7531204	99388428	14.1	101	34.9	0	69.629	359.497
GGC11167	SAMN02905582	Soil	North_America	340932054	42964633	44037739	127501394	126428288	22164768	21091662	253929682	32.5	101	1.15	0	11.0397	507.493
GGC11168	SAMN02905585	Soil	North_America	283735956	29069747	33991483	112798231	107876495	18409439	13487703	220674726	24.1	101	35	0	30.647	564.797
GGC11169	SAMN02905588	Soil	North_America	196813124	21166652	24604059	77239910	73802503	13756371	10318964	151042413	44.5	101	35	0	22.9678	493.792
GGC1117	SAMN01780018	Human_Gut	North_America	38480552	3358325	3865825	15881951	15374451	1727417	1219917	31256402	101	175	35.1	0	138.937	2382.99
GGC11170	SAMN02905591	Soil	North_America	50332968	5589167	6720552	19577317	18445932	3776513	2645128	38023249	99.7	101	34.9	0	75.098	370.23
GGC11171	SAMN02905593	Soil	North_America	119972578	13680072	14709835	46306217	45276454	7980363	6950600	91582671	6.89	101	34.9	0	59.5455	359.642
GGC11172	SAMN02905596	Soil	North_America	127066910	14690333	16186905	48843122	47346550	8805136	7308564	96189672	11.7	101	34.9	0	80.39	400.324
GGC11173	SAMN02905599	Soil	North_America	347592668	40098904	51126815	133697430	122669519	28406114	17378203	256366949	3.4	101	2.69	0	57.6061	453.366
GGC11174	SAMN02905602	Soil	North_America	164110488	21121404	32635954	60933840	49419290	19188030	7673480	110353130	29.1	101	34.7	0	97.1484	387.082
GGC11175	SAMN02905605	Soil	North_America	113251712	14067404	20981089	42558452	35644767	12182987	5269302	78203219	99.6	101	34.8	0	54.0939	321.643
GGC11176	SRS011061	Human_Gut	North_America	90085554	11459966	11548650	51868358	15208580	37826641	1166863	67076938	96.6	101	34.1	0	421.068	14773.1
GGC11177	SRS011086	Human_Oral	North_America	81664789	12061174	9429775	32715675	27458165	9192671	3935161	60173840	97.6	101	33.4	0	749.152	NA
GGC11178	SRS011090	Human_Oral	North_America	3857363	389933	220688	1679503	1567239	256041	143777	3246742	97.4	101	34.1	0	259.306	NA
GGC11179	SRS011098	Human_Oral	North_America	56414058	12451236	6681027	21274930	16006865	8846727	3578662	37281795	87.8	101	33	0	205.925	105902
GGC1118	SAMEA2156362	Human_Gut	North_Europe	59954722	16304110	16802659	13673251	13174702	4374535	3875986	26847953	72.4	75	31.9	0	692.017	NA
GGC11180	SRS011105	Human_Nose	North_America	4103788	1120248	364700	1410666	1208174	383746	181254	2618840	92.3	101	33.2	0	819.143	9888.6
GGC11182	SRS011126	Human_Oral	North_America	108042209	14745046	8188206	45159971	39948986	10818202	5607217	85108957	95.2	101	34.2	0	210.657	50985.7
GGC11183	SRS011132	Human_Nose	North_America	511400	126545	28428	191464	164963	45939	19438	356427	96.7	101	34.9	0	35.125	87.8571
GGC11184	SRS011134	Human_Gut	North_America	124345431	16978096	8918462	50649483	47799390	9421494	6571401	98448873	3.31	101	33.8	0	907.426	8910.22
GGC11185	SRS011140	Human_Oral	North_America	81772451	6279520	4741021	37127736	33624174	5721530	2217968	70751910	98.9	101	35	0	270.874	130454
GGC11186	SRS011144	Human_Oral	North_America	3602113	713798	322073	1404848	1161394	363443	119989	2566242	94.2	101	34	0	85.3797	409
GGC11187	SRS011152	Human_Oral	North_America	69319249	9563974	4749820	29009511	25995944	6581315	3567748	55005455	95.9	101	34.2	0	164.46	51613.1
GGC11188	SRS011239	Human_Gut	North_America	133237582	12990104	8535017	58330988	53381473	10087348	5137833	111712461	17.3	101	33.9	0	259.905	9202.3
GGC11189	SRS011243	Human_Oral	North_America	72693775	17870199	11009333	25656707	18157536	11335723	3836552	43814243	88.4	101	32.6	0	166.149	95300.8
GGC1119	SAMEA2042002	Human_Gut	South_Europe	57468976	2874994	2479176	26895929	25218877	3308403	1631351	52114806	68.6	72	32.7	0	288.761	NA
GGC11190	SRS011247	Human_Oral	North_America	25027018	4899832	2474476	9542393	8110317	2840289	1408213	17652710	88.9	101	33	0	417.206	8833
GGC11191	SRS011255	Human_Oral	North_America	40060319	6942756	4056562	15977936	13083065	4921143	2026272	29061001	92.8	101	33.6	0	619.013	1762.99
GGC11192	SRS011263	Human_Nose	North_America	455125	136696	44689	149115	124625	45139	20649	273740	95.9	101	34.1	0	109.5	124.667
GGC11193	SRS011269	Human_Vagina	North_America	5407699	554824	308597	2362391	2181887	348637	168133	4544278	96.9	101	33.9	0	7631	NA
GGC11194	SRS011271	Human_Gut	North_America	132460058	10626727	6699682	59594919	55538730	9869107	5812918	115133649	17.4	100	34.6	0	1457.09	3313.01
GGC11195	SRS011302	Human_Gut	North_America	63290167	9011170	4517675	26977508	22783814	6980162	2786468	49761322	95	101	33.7	0	1033.52	14536.2
GGC11196	SRS011306	Human_Oral	North_America	111715428	12774346	5813537	48758085	44369460	9902654	5514029	93127545	95.3	101	33.9	0	350.624	54301.1
GGC11197	SRS011310	Human_Oral	North_America	21006750	2312011	1551168	9073409	8070162	1973725	970478	17143571	92.1	101	33.3	0	320.379	37517.7
GGC11198	SRS011343	Human_Oral	North_America	45117680	9367752	4553583	16979980	14216365	5191279	2427664	31196345	90.8	101	33.2	0	116.507	93927.7
GGC11199	SRS011355	Human_Vagina	North_America	10599033	3221986	1141821	3374972	2860254	1055321	540603	6235226	92.2	101	33.8	0	3807.75	NA
GGC112	SAMN05826987	Human_Gut	Europe	38679952	1879528	10782295	17460448	8557681	9076986	174219	26018129	101	101	36	0	273.135	NA
GGC11200	SRS011397	Human_Nose	North_America	2847663	1323802	388997	687457	447407	331679	91629	1134864	87.3	101	33.1	0	231.727	1681.25
GGC11201	SRS011405	Human_Gut	North_America	129418904	9396041	6211979	59002146	54808738	9385038	5191630	113810884	17.6	100	34.9	0	790.794	24272.8
GGC11202	SRS011452	Human_Gut	North_America	37700819	2874897	2363927	16710982	15751013	1900203	940234	32461995	98.7	100	35.6	0	175.59	18840.9
GGC11203	SRS011529	Human_Gut	North_America	132566003	10356163	6492851	59714643	56002346	9552270	5839973	115716989	18.4	100	34.8	0	771.969	5420.46
GGC11204	SRS011584	Human_Vagina	North_America	427897	32943	21606	197476	175872	32266	10662	373348	98.6	100	35.5	0	1109	NA
GGC11205	SRS011586	Human_Gut	North_America	126027880	14024963	7370541	54320960	50311416	11080404	7070860	104632376	5.68	100	34.4	0	504.214	22287.1
GGC11206	SRS012273	Human_Gut	North_America	115148342	10106814	7549076	51271564	46220888	9127535	4076859	97492452	3.82	101	34.3	0	897.673	21690.1
GGC11207	SRS012279	Human_Oral	North_America	112310475	9294729	6767182	50519187	45729377	8223480	3433670	96248564	4.24	101	34.4	0	604.741	51976.2
GGC11208	SRS012281	Human_Oral	North_America	1260616	171771	86695	530512	471638	94018	35144	1002150	98.4	101	34.8	0	659.75	7023.5
GGC11209	SRS012285	Human_Oral	North_America	74907376	9073054	6543668	31861718	27428936	7251961	2819179	59290654	96.7	101	34.3	0	296.515	38380.1
GGC1121	SAMN03160208	Human_Skin	North_America	11315325	2579777	2634262	3105352	2995934	328545	219127	6101286	145	151	35.4	0	168.071	5983.15
GGC11210	SRS012291	Human_Nose	North_America	423745	100499	60598	180569	82079	108395	9905	262648	89.8	101	34	0	117	97.3333
GGC11212	SRS012663	Human_Nose	North_America	1602410	296254	122812	634234	549110	158319	73195	1183344	95.8	101	34.4	0	104.056	240.545
GGC11213	SRS012902	Human_Gut	North_America	107161589	6476042	3538514	49698711	47448322	5687416	3437027	97147033	6.35	101	35	0	106.801	16731.5
GGC11214	SRS013155	Human_Nose	North_America	557555	115091	53483	221492	167489	73977	19974	388981	96.1	101	34	0	163.5	458.167
GGC11215	SRS013158	Human_Gut	North_America	121750245	12546993	6589052	53739374	48874826	10608637	5744089	102614200	7.39	101	34.8	0	207.563	13505.5
GGC11216	SRS013164	Human_Oral	North_America	93624169	21162422	10267463	33963474	28230810	11512142	5779478	62194284	88.8	101	33.2	0	220.04	34242.4
GGC11217	SRS013170	Human_Oral	North_America	64227421	7499754	4695014	27827100	24205553	6247005	2625458	52032653	95.9	101	34.1	0	219.298	23471
GGC11218	SRS013215	Human_Gut	North_America	112618559	12249554	4195049	50135270	46038686	11326250	7229666	96173956	94.1	101	33.6	0	425.564	59098.9
GGC11219	SRS013234	Human_Oral	North_America	77030399	9404936	5023491	32583609	30018363	6114068	3548822	62601972	96.3	101	34.2	0	698.606	NA
GGC1122	SAMN03270241	Built	West_Asia	19409082	1041871	1489132	8662670	8215409	753702	306441	16878079	101	101	36.6	0	2386.77	70338.4
GGC11220	SRS013239	Human_Oral	North_America	12440071	1007877	642822	5560488	5228884	785943	454339	10789372	98.2	101	34.4	0	187.92	NA
GGC11221	SRS013252	Human_Oral	North_America	98179389	12684859	9203022	39951527	36339981	7267002	3655456	76291508	98.3	101	34.6	0	163.914	90108.8
GGC11222	SRS013258	Human_Skin	North_America	23548107	5734540	2099590	8429141	7284836	2927390	1783085	15713977	92	101	33.9	0	18.1552	135.191
GGC11223	SRS013261	Human_Skin	North_America	55078145	9035511	5144410	22791934	18106290	7474540	2788896	40898224	94.2	101	34	0	29.5279	165.483
GGC11224	SRS013269	Human_Nose	North_America	630555	196281	87678	226347	120249	131173	25075	346596	88.8	101	33.4	0	191.5	460.333
GGC11225	SRS013382	Human_Gut	North_America	11261232	769351	746364	4989861	4755656	377753	143548	9745517	101	101	36.5	0	313.571	39799.7
GGC11226	SRS013476	Human_Gut	North_America	104987854	14166938	7560195	45902867	37357854	13755338	5210325	83260721	94.8	101	34.2	0	916.37	17523.7
GGC11227	SRS013502	Human_Oral	North_America	38243669	5592918	3252336	15696439	13701976	3882088	1887625	29398415	94.1	101	33.8	0	295.677	152647
GGC11228	SRS013506	Human_Oral	North_America	20214746	1935862	1027401	8808170	8443313	1191542	826685	17251483	97.6	101	33.9	0	161.799	9354.9
GGC11229	SRS013521	Human_Gut	North_America	115013916	4168086	8676043	53424710	48745077	6303018	1623385	102169787	14.2	95	36.6	0	438.292	9553.6
GGC1123	SAMN03159809	Human_Skin	North_America	1984654	331107	101864	1181359	370324	835547	24512	1551683	147	150	35.6	0	83.3182	1054.41
GGC11230	SRS013533	Human_Oral	North_America	54306273	5704651	6663160	21456047	20482415	3100271	2126639	41938462	94.2	95	32.6	0	157.035	29084
GGC11231	SRS013542	Human_Vagina	North_America	3954345	197136	233299	1780466	1743444	132762	95740	3523910	94.7	95	32.8	0	2714	NA
GGC11232	SRS013637	Human_Nose	North_America	662835	193236	62949	243127	163523	108322	28718	406650	94.7	101	34.3	0	46.2857	244.667
GGC11233	SRS013651	Human_Oral	North_America	41518982	8735576	7148384	12975120	12659902	1130571	815353	25635022	100	101	35.7	0	151.54	59351.8
GGC11234	SRS013663	Human_Oral	North_America	49095122	16599757	11256262	10932328	10306775	1405545	779992	21239103	100	101	35.4	0	317.204	26954.4
GGC11235	SRS013687	Human_Gut	North_America	118239204	11837177	7151436	51664768	47585823	9499308	5420363	99250591	6.45	101	34.7	0	577.488	4977.46
GGC11236	SRS013705	Human_Oral	North_America	104261933	9420630	5420642	46456631	42964030	7294832	3802231	89420661	97.9	101	34.6	0	543.077	30259.6
GGC11237	SRS013711	Human_Oral	North_America	10889756	1482930	460174	4684425	4262227	881760	459562	8946652	97.3	101	34.5	0	770.704	23510.5
GGC11238	SRS013723	Human_Oral	North_America	94436101	12679570	8079225	39976086	33701220	10633954	4359088	73677306	95.1	101	34.5	0	148.53	55131.6
GGC11239	SRS013800	Human_Gut	North_America	112980841	15337621	7077634	47188634	43376952	10912647	7100965	90565586	93.7	101	34.1	0	329.079	32246
GGC1124	SAMEA3708678	Human_Gut	Asia	48299012	1099106	1906183	23050400	22243323	1201541	394464	45293723	99.7	100	36.8	0	221.145	20012.7
GGC11240	SRS013818	Human_Oral	North_America	55992025	6127163	4657818	23788823	21418221	4236256	1865654	45207044	98.5	101	34.1	0	219.951	142741
GGC11241	SRS013825	Human_Oral	North_America	8207997	1332805	590342	3262070	3022780	465527	226237	6284850	98.5	101	34.5	0	182.031	31118
GGC11242	SRS013836	Human_Oral	North_America	39453410	5299597	2739410	16484546	14929857	3495431	1940742	31414403	96.9	101	34.7	0	351.757	39712
GGC11243	SRS013876	Human_Nose	North_America	2774510	582509	242165	1077785	872051	300694	94960	1949836	95.6	100	34.6	0	73.7333	660.615
GGC11244	SRS013879	Human_Oral	North_America	91889937	7983956	5470301	42560346	35875334	10217613	3532601	78435680	96.7	100	35	0	398.379	25623.2
GGC11245	SRS013881	Human_Oral	North_America	10058719	499268	543182	4687744	4328525	588889	229670	9016269	98.7	100	35.6	0	132.183	47609
GGC11246	SRS013927	Human_Oral	North_America	40849581	2277583	2651988	18226280	17693730	1163160	630610	35920010	99.8	100	36.5	0	226.613	88451
GGC11247	SRS013938	Human_Oral	North_America	53866000	13929773	14208766	13092003	12635458	1087530	630985	25727461	99.6	100	35.9	0	193.667	144730
GGC11248	SRS013940	Human_Gut	North_America	39843322	1094112	1430284	18905920	18413006	931010	438096	37318926	99.8	100	36.7	0	679.438	43660.5
GGC11249	SRS013942	Human_Oral	North_America	8279284	694078	637929	3810913	3136364	940718	266169	6947277	96.5	100	34.9	0	134.208	36700
GGC1125	SAMEA4521390	Soil	North_America	97895028	25443519	28071930	23503995	20875584	10630698	8002287	44379579	127	150	31.5	0	18.5611	156.679
GGC11250	SRS013945	Human_Oral	North_America	32162427	2205366	2476987	14215420	13264654	1738637	787871	27480074	98.6	100	35.9	0	80.7273	NA
GGC11251	SRS013946	Human_Oral	North_America	76400632	7173662	8937698	31104717	29184555	4942623	3022461	60289272	98.8	100	35.2	0	429.774	53127.7
GGC11252	SRS013947	Human_Oral	North_America	28362606	4578357	5112029	9608656	9063564	1973782	1428690	18672220	97.9	100	34.7	0	123.168	64130.8
GGC11253	SRS013948	Human_Oral	North_America	31107576	2239867	1917130	14111509	12839070	2221087	948648	26950579	96.8	100	34.9	0	312.446	58244
GGC11254	SRS013949	Human_Oral	North_America	76484564	6366948	5620645	34763436	29733535	7027705	1997804	64496971	97.2	100	35.1	0	125.38	131211
GGC11255	SRS013950	Human_Oral	North_America	28293689	4867035	3140905	11242797	9042952	3966057	1766212	20285749	94.8	100	34.6	0	272.736	47288.7
GGC11256	SRS013951	Human_Gut	North_America	93449603	7139954	6730934	42305590	37273125	7811014	2778549	79578715	97.2	100	34.2	0	1837.15	46785
GGC11257	SRS013956	Human_Nose	North_America	422781	150813	33226	156009	82733	88530	15254	238742	94.7	100	34.6	0	10.1538	48.5
GGC11258	SRS013965	Human_Gut	North_America	60944975	2258489	3006277	28379513	27300696	1888027	809210	55680209	99.8	100	36.5	0	555.539	18460
GGC11259	SRS013973	Human_Vagina	North_America	41026079	19721158	19618380	850485	836056	25706	11277	1686541	99.9	100	37.6	0	2095.67	NA
GGC1126	SAMN05827178	Human_Gut	North_Europe	31288092	3573922	8997628	12070124	6646418	6491340	1067634	18716542	100	101	35.2	0	85.9281	36910.8
GGC11260	SRS013976	Human_Oral	North_America	68089	27298	26101	7750	6940	1047	237	14690	99.8	100	36.5	0	107	NA
GGC11261	SRS014107	Human_Oral	North_America	11784578	3155763	930624	4370522	3327669	1479899	437046	7698191	95.2	100	34.8	0	232.134	11817.7
GGC11262	SRS014124	Human_Oral	North_America	98989988	6456968	7098106	45588793	39846121	8052859	2310187	85434914	97.5	100	34.9	0	139.705	222341
GGC11263	SRS014126	Human_Oral	North_America	13529379	505302	395002	6464414	6164661	574671	274918	12629075	98.6	100	35.5	0	359.923	19286.7
GGC11264	SRS014127	Human_Oral	North_America	58555725	3700434	4385799	25682671	24786821	1655232	759382	50469492	99.8	100	36.4	0	190.498	170554
GGC11265	SRS014235	Human_Gut	North_America	54324388	3617994	3253875	25928404	21524115	5930562	1526273	47452519	97.9	100	35.3	0	386.523	18146.2
GGC11266	SRS014271	Human_Oral	North_America	85981142	8647303	10690450	35118187	31525202	6736908	3143923	66643389	98.2	100	35.1	0	607.173	139424
GGC11267	SRS014287	Human_Gut	North_America	80513673	8539622	3574874	33144891	35254286	3968595	6077990	68399177	97.7	100	35.5	0	387.695	25066
GGC11268	SRS014313	Human_Gut	North_America	109805437	6836453	7013519	49735226	46220239	6958014	3443027	95955465	8.26	100	35.3	0	260.277	14899
GGC11269	SRS014343	Human_Vagina	North_America	10794944	618402	357053	5024889	4794600	481165	250876	9819489	98.9	100	35.5	0	754.9	NA
GGC1127	SAMEA2042665	Human_Gut	South_Europe	41253939	21146502	17578572	1328825	1200040	945752	816967	2528865	64.1	72	33.9	0	1419.43	NA
GGC11270	SRS014344	Human_Gut	North_America	59574724	1908307	2366001	28009390	27291026	1444100	725736	55300416	99.8	100	36.8	0	214.939	12155
GGC11271	SRS014391	Human_Gut	North_America	34554169	886280	1018081	16442255	16207553	656471	421769	32649808	99.9	100	36.9	0	1546.03	39245.7
GGC11272	SRS014402	Human_Oral	North_America	63646671	9101872	10092047	22998588	21454164	2351344	806920	44452752	99.7	100	36.3	0	167.024	71014.2
GGC11273	SRS014404	Human_Oral	North_America	56639851	3567564	4046002	24952076	24074209	1660383	782516	49026285	99.8	100	36.7	0	298.758	36051.7
GGC11274	SRS014412	Human_Gut	North_America	44405068	2971238	3277343	19333103	18823384	1255165	745446	38156487	99.8	100	36.4	0	202.963	10792.8
GGC11275	SRS014415	Human_Vagina	North_America	54794241	23986221	23904089	3556810	3347121	323423	113734	6903931	99.7	100	36.4	0	675.182	10651.7
GGC11276	SRS014459	Human_Gut	North_America	86362260	6030776	5373873	39385387	35572224	6714879	2901716	74957611	96.8	100	34.1	0	486.363	28512.5
GGC11277	SRS014464	Human_Nose	North_America	898913	454813	90651	213821	139628	92533	18340	353449	94.6	100	34.6	0	9.64407	29.2807
GGC11278	SRS014465	Human_Vagina	North_America	875954	153865	120294	295804	305991	32111	42298	601795	97.4	100	34.9	0	1069	NA
GGC11279	SRS014466	Human_Vagina	North_America	746982	49164	55823	330741	311254	33749	14262	641995	99.1	100	35.6	0	2746	NA
GGC1128	SAMN03270997	Built	West_Asia	2630246	140550	161329	1174573	1153794	63334	42555	2328367	122	125	35.4	0	78	1486.52
GGC11280	SRS014468	Human_Oral	North_America	2464625	228200	195296	1076922	964207	196048	83333	2041129	96.9	100	34.7	0	138.027	8981
GGC11281	SRS014470	Human_Oral	North_America	84590931	7543763	4895853	37816148	34335167	6698208	3217227	72151315	95.8	100	34.6	0	931.83	NA
GGC11282	SRS014472	Human_Oral	North_America	2814655	243375	89924	1277693	1203663	141294	67264	2481356	98.4	100	35.5	0	173.625	NA
GGC11283	SRS014473	Human_Oral	North_America	56399156	5819669	4446457	22869713	23263317	2664724	3058328	46133030	97.7	100	34.7	0	217.057	NA
GGC11284	SRS014474	Human_Oral	North_America	3712395	354720	203345	1620753	1533577	260165	172989	3154330	96.3	100	34.6	0	510.077	NA
GGC11285	SRS014475	Human_Oral	North_America	1485019	194883	144475	623515	522146	154463	53094	1145661	97	100	35	0	131.543	NA
GGC11286	SRS014476	Human_Oral	North_America	47498085	5958181	4515693	19646417	17377794	4669269	2400646	37024211	95.7	100	34.6	0	146.527	62352.2
GGC11287	SRS014477	Human_Oral	North_America	11592657	1277032	780295	4951670	4583660	930948	562938	9535330	95.3	100	34.6	0	150.572	NA
GGC11288	SRS014494	Human_Vagina	North_America	1153686	137919	61380	485622	468765	71594	54737	954387	96.7	100	34.9	0	460	NA
GGC11289	SRS014523	Human_Vagina	North_America	50823275	25199204	24904754	364040	355277	19600	10837	719317	99.8	100	37	0	4168	NA
GGC1129	SAMN03270295	Built	West_Asia	5538820	488438	572791	2280972	2196619	178679	94326	4477591	125	125	35.6	0	49.4924	6838.14
GGC11290	SRS014524	Human_Oral	North_America	54912389	17279552	17536481	10368430	9727926	1125931	485427	20096356	99.6	100	35.9	0	163.017	NA
GGC11291	SRS014528	Human_Oral	North_America	33650743	3965088	4240320	12942166	12503169	911830	472833	25445335	99.7	100	36.5	0	405.587	132617
GGC11292	SRS014530	Human_Oral	North_America	47139780	21887596	21756336	1775879	1719969	109591	53681	3495848	99.8	100	36.7	0	100.964	25410.5
GGC11293	SRS014534	Human_Gut	North_America	20162606	361838	493171	9765355	9542242	381262	158149	19307597	99.9	100	37.3	0	559.346	22734.4
GGC11294	SRS014573	Human_Oral	North_America	82192656	11484285	10664125	30687002	29357244	5704483	4374725	60044246	97.4	100	34.8	0	285.192	21825.5
GGC11295	SRS014575	Human_Oral	North_America	3346208	610679	288381	1297141	1150007	287403	140269	2447148	98.1	100	35.2	0	95.3366	NA
GGC11296	SRS014578	Human_Oral	North_America	50193503	5352703	4172196	22073303	18595301	5344006	1866004	40668604	95.7	100	34.8	0	326.881	98844
GGC11297	SRS014613	Human_Gut	North_America	109953562	6534625	5238491	50546274	47634172	6258972	3346870	98180446	8.38	100	35.2	0	418.042	21600.4
GGC11298	SRS014629	Human_Vagina	North_America	1200952	584098	44183	78823	493848	12694	427719	572671	98.8	100	35.3	0	1771	NA
GGC11299	SRS014682	Human_Nose	North_America	5890583	875432	581048	2504037	1930066	822460	248489	4434103	95	100	34.9	0	43.006	138.076
GGC113	SAMN03270513	Built	West_Asia	10549256	1398057	1463234	3876571	3811394	614742	549565	7687965	99.9	101	35	0	102.068	2569.19
GGC1130	SAMN03270231	Built	West_Asia	4318420	335492	426242	1823718	1732968	148978	58228	3556686	125	125	35.7	0	555.625	20338.7
GGC11300	SRS014683	Human_Gut	North_America	88986726	6483922	6432053	40040036	36030715	7290828	3281507	76070751	97.5	100	34.2	0	271.06	40141.1
GGC11301	SRS014684	Human_Oral	North_America	116042118	11635506	6850921	50632740	46922951	8776855	5067066	97555691	3.15	100	34.5	0	1010.49	319429
GGC11302	SRS014686	Human_Oral	North_America	6248113	536642	489486	2748160	2473825	489137	214802	5221985	97.1	100	34.8	0	581.417	10105.4
GGC11303	SRS014687	Human_Oral	North_America	99087632	12083771	8579277	38371208	40053376	5586672	7268840	78424584	97.9	100	34.9	0	111.3	605190
GGC11304	SRS014689	Human_Oral	North_America	21825317	1255107	1413417	10171520	8985273	1735875	549628	19156793	96.8	100	35	0	2249.32	87486
GGC11305	SRS014690	Human_Oral	North_America	58341880	2648101	2703675	27411719	25578385	3295632	1462298	52990104	97.9	100	35.1	0	264.091	86968.3
GGC11306	SRS014691	Human_Oral	North_America	27845487	1967315	1277440	12756121	11844611	2052909	1141399	24600732	96.5	100	34.9	0	635.047	48410.5
GGC11307	SRS014692	Human_Oral	North_America	14637415	913142	727041	6633179	6364053	473593	204467	12997232	99.2	100	35.9	0	370.148	15915.6
GGC11308	SRS014728	Human_Oral	North_America	55739655	5691629	6204709	22302032	21541285	1125761	365014	43843317	99.9	100	36.9	0	836.949	NA
GGC11309	SRS014736	Human_Gut	North_America	56030585	1477762	2131963	26733778	25687082	1605841	559145	52420860	99.8	100	37	0	139.617	20605.1
GGC1131	SAMN05826575	Human_Gut	North_Europe	11644934	2835353	2179399	2987114	3643068	855742	1511696	6630182	99.9	101	34.9	0	227.511	16238.2
GGC11310	SRS014744	Human_Vagina	North_America	71417275	34474482	34085545	1456009	1401239	108744	53974	2857248	99.7	100	36.8	0	944.364	NA
GGC11311	SRS014787	Human_Oral	North_America	35763577	17449630	17347637	491877	474433	32464	15020	966310	99.8	100	36.7	0	1110	NA
GGC11312	SRS014801	Human_Vagina	North_America	73069211	35896969	35642376	774154	755712	35208	16766	1529866	99.9	100	37.3	0	1125.86	NA
GGC11313	SRS014855	Human_Gut	North_America	60505365	1476635	2196493	28904969	27927268	1598404	620703	56832237	99.8	100	36.9	0	653.224	37609.3
GGC11314	SRS014888	Human_Oral	North_America	83638232	12926466	10087527	31089483	29534756	6740977	5186250	60624239	97.3	100	34.9	0	147.553	30520.3
GGC11315	SRS014890	Human_Oral	North_America	2440799	229202	188863	1142369	880365	305722	43718	2022734	98.6	100	35.7	0	247.152	5305.5
GGC11316	SRS014894	Human_Oral	North_America	35358997	4380723	2927556	15454751	12595967	4184732	1325948	28050718	95.6	100	34.9	0	175.52	NA
GGC11317	SRS014901	Human_Nose	North_America	2950137	1014343	292673	943665	699456	306005	61796	1643121	96.2	100	34.8	0	16.4286	16.3742
GGC11318	SRS014923	Human_Gut	North_America	107721245	8149218	5979504	49342533	44249990	8936928	3844385	93592523	1.1	100	35	0	1706.55	42183.2
GGC11319	SRS014935	Human_Oral	North_America	72464881	5514167	6496157	30867252	29587305	2425026	1145079	60454557	99.7	100	36.3	0	1599.97	134968
GGC1132	SAMN04436688	Human_Gut	West_Asia	6369967	242328	325854	3070401	2731384	425930	86913	5801785	142	142	35.6	0	57.9357	3273.74
GGC11320	SRS014941	Human_Oral	North_America	43390842	11284899	12089319	10542734	9473890	1444795	375951	20016624	99.7	100	35.9	0	365.567	6205.32
GGC11321	SRS014948	Human_Gut	North_America	41517141	1276402	2007218	19593808	18639713	1444556	490461	38233521	99.8	100	36.6	0	589.5	55208.8
GGC11322	SRS014979	Human_Gut	North_America	103342965	7151960	4469686	47189736	44531583	6610054	3951901	91721319	97.3	100	35	0	2347.43	30076.1
GGC11323	SRS014998	Human_Gut	North_America	43750495	2315809	2670667	19683048	19080971	1510235	908158	38764019	99.7	100	36.1	0	1366.92	27421.1
GGC11324	SRS015038	Human_Oral	North_America	43681879	4957950	1923817	18117127	18682985	2688727	3254585	36800112	97.2	100	35.1	0	1232.53	64543.4
GGC11325	SRS015040	Human_Oral	North_America	10716312	784185	484937	5032873	4414317	1008705	390149	9447190	96.7	100	35.2	0	297.569	26933.8
GGC11326	SRS015044	Human_Oral	North_America	55282271	5577930	4122963	24476761	21104617	5484203	2112059	45581378	95.4	100	34.6	0	152.139	37251.5
GGC11327	SRS015051	Human_Nose	North_America	643717	143928	107658	210006	182125	40149	12268	392131	97	100	35.4	0	235	735.4
GGC11328	SRS015054	Human_Vagina	North_America	6585094	341032	198102	3098989	2946971	316304	164286	6045960	98.4	100	35.6	0	1426.08	NA
GGC11329	SRS015055	Human_Oral	North_America	8808132	1383269	1190999	3155128	3078736	541765	465373	6233864	97.5	100	34.6	0	345.326	28559.5
GGC1133	SAMN05827155	Human_Gut	North_Europe	30376452	2706547	8219162	12481679	6969064	6112590	599975	19450743	99.7	101	35.3	0	86.8679	17881.7
GGC11330	SRS015057	Human_Oral	North_America	104019514	13469562	7820660	44060271	38669021	10656065	5264815	82729292	93.8	100	34	0	2144.87	81678.9
GGC11331	SRS015059	Human_Oral	North_America	1131872	217643	224853	443249	246127	213723	16601	689376	96.2	100	35	0	877.667	NA
GGC11332	SRS015060	Human_Oral	North_America	37237621	2460025	2225272	17051149	15501175	2502394	952420	32552324	97.2	100	35	0	226.243	91093.2
GGC11333	SRS015061	Human_Oral	North_America	4010587	289759	176210	1809577	1735041	222457	147921	3544618	97.2	100	34.9	0	454.381	NA
GGC11334	SRS015062	Human_Oral	North_America	1743965	265605	238449	636929	602982	118429	84482	1239911	97.1	100	34.7	0	956.25	NA
GGC11335	SRS015063	Human_Oral	North_America	61545968	9887127	7143571	24257221	20258049	7649731	3650559	44515270	93.6	100	34.1	0	327.43	45712.7
GGC11336	SRS015064	Human_Oral	North_America	29779635	8568366	8158228	6452851	6600190	1831449	1978788	13053041	96.4	100	34.3	0	428.69	41986.3
GGC11337	SRS015065	Human_Gut	North_America	95551024	7767995	6761506	42551988	38469535	7741035	3658582	81021523	97	100	34.1	0	525.755	22992.2
GGC11338	SRS015071	Human_Vagina	North_America	507176	42217	23586	229981	211392	32243	13654	441373	97.4	100	35	0	302.5	2331.5
GGC11339	SRS015072	Human_Vagina	North_America	1067759	80542	48587	491961	446669	73583	28291	938630	98.1	100	35.5	0	261.75	NA
GGC1134	SAMN03270316	Built	West_Asia	5970124	460071	586376	2524991	2398686	207482	81177	4923677	125	125	35.7	0	2265.25	8836.64
GGC11340	SRS015073	Human_Vagina	North_America	652844	63531	23197	291160	274956	35140	18936	566116	97.9	100	35.3	0	1221	1827.67
GGC11341	SRS015095	Human_Gut	North_America	51731025	3116311	4110744	22910721	21593249	1888569	571097	44503970	99.8	100	36.6	0	493.97	16599.9
GGC11342	SRS015116	Human_Oral	North_America	44804252	4791814	5937158	17780063	16295217	1860414	375568	34075280	99.8	100	36.6	0	947.192	43978.1
GGC11343	SRS015120	Human_Oral	North_America	54994153	24333518	24158166	3335133	3167336	240995	73198	6502469	99.8	100	36.9	0	219.629	NA
GGC11344	SRS015128	Human_Oral	North_America	42756522	7272255	8262489	14224746	12997032	1676285	448571	27221778	99.7	100	36.2	0	209.25	43763.9
GGC11345	SRS015133	Human_Gut	North_America	105068636	53569085	6356007	1478685	43664859	1478685	43664859	45143544	0	100	0	0	1155.19	NA
GGC11346	SRS015148	Human_Vagina	North_America	38649012	18421592	18274402	1000978	952040	65714	16776	1953018	99.9	100	37.2	0	603.429	19815.5
GGC11347	SRS015154	Human_Oral	North_America	7440155	451753	274439	3439649	3274314	346875	181540	6713963	98.1	100	35.4	0	107.847	47703
GGC11348	SRS015158	Human_Oral	North_America	69523614	10098730	6364382	28613212	24447290	7755753	3589831	53060502	93.6	100	34	0	190.672	NA
GGC11349	SRS015168	Human_Vagina	North_America	2815885	206682	106858	1279176	1223169	131589	75582	2502345	98.4	100	34.9	0	4754	NA
GGC1135	SAMEA3664941	Human_Gut	West_Asia	47798486	4989046	8917216	18910197	14982027	4574602	646432	33892224	88.6	100	35.7	0	406.925	13900.8
GGC11350	SRS015190	Human_Gut	North_America	130411120	13092984	6364481	57804398	53149257	11819517	7164376	110953655	9.57	100	34.4	0	293.036	13532.7
GGC11351	SRS015209	Human_Oral	North_America	108501570	11023027	8666481	48684579	40127483	12683862	4126766	88812062	95.6	100	34.5	0	3300.07	165244
GGC11352	SRS015215	Human_Oral	North_America	53339694	8760100	8518550	18931530	17129514	4377523	2575507	36061044	96.4	100	34.6	0	192.163	82722.2
GGC11353	SRS015217	Human_Gut	North_America	99801446	5478599	4136060	47204941	42981846	6911469	2688374	90186787	97.6	100	35.3	0	1641.13	7409.28
GGC11354	SRS015225	Human_Vagina	North_America	1442967	178308	71464	623870	569325	84082	29537	1193195	98.4	100	35.5	0	570.889	NA
GGC11355	SRS015246	Human_Gut	North_America	40539559	1534083	1972938	18834974	18197564	1148812	511402	37032538	99.8	100	36.6	0	1329.62	8207.54
GGC11356	SRS015264	Human_Gut	North_America	65564376	2829830	2355363	31156891	29222292	3490385	1555786	60379183	97.8	100	35.4	0	194.169	10668.3
GGC11357	SRS015269	Human_Nose	North_America	631824	85344	41589	265334	239557	55560	29783	504891	95.9	100	35	0	111	331.222
GGC11358	SRS015272	Human_Oral	North_America	76624624	4099636	3077710	35423362	34023916	3489657	2090211	69447278	98.4	100	35.4	0	2351.1	235190
GGC11359	SRS015274	Human_Oral	North_America	3154449	365674	284108	1383547	1121120	371150	108723	2504667	94.8	100	34.6	0	580.267	14578.5
GGC1136	SAMN03792225	Fresh_Water	North_America	23477020	3443191	4248940	8295319	7489570	1541009	735260	15784889	100	251	35.9	0	2.79416	209.933
GGC11360	SRS015278	Human_Oral	North_America	44566806	8511290	5348766	17124951	13581799	6016189	2473037	30706750	92.5	100	34.1	0	100.72	260.567
GGC11361	SRS015280	Human_Gut	North_America	43377055	1359899	2505474	20468204	19043478	1822814	398088	39511682	99.9	100	36.7	0	213.461	18655.9
GGC11362	SRS015290	Human_Nose	North_America	80167091	39893406	39306086	497468	470131	45182	17845	967599	99.7	100	36.5	0	6153.88	2392
GGC11363	SRS015296	Human_Oral	North_America	56235180	8170046	8599521	20071969	19393644	919604	241279	39465613	99.9	100	37.4	0	2755	80920.2
GGC11364	SRS015308	Human_Oral	North_America	71499291	14766880	15828456	21169640	19734315	2520159	1084834	40903955	99.6	100	35.8	0	168.442	822.973
GGC11365	SRS015369	Human_Gut	North_America	78605201	13221027	7137321	36023558	22223295	18293214	4492951	58246853	91.5	100	34.3	0	1559.81	8824.67
GGC11366	SRS015374	Human_Oral	North_America	5620665	376344	405835	2581938	2256548	431065	105675	4838486	98.2	100	35	0	120.341	10117.6
GGC11367	SRS015378	Human_Oral	North_America	26703378	3637667	3250705	11774651	8040355	4780792	1046496	19815006	94.7	100	34.7	0	92.3441	NA
GGC11368	SRS015381	Human_Skin	North_America	20952929	9996214	2874204	5476423	2606088	3423939	553604	8082511	91.4	100	34	0	33.0787	30.8943
GGC11369	SRS015388	Human_Gut	North_America	44861005	1398058	1897001	21121768	20444178	1199441	521851	41565946	99.8	100	36.9	0	236.348	14233.7
GGC1137	SAMN03270045	Built	West_Asia	9616166	1400121	1799812	3407962	3008271	585525	185834	6416233	157	301	35.7	0	65.72	3071.68
GGC11370	SRS015395	Human_Oral	North_America	72950042	20397840	3184663	17534253	31833286	2316082	16615115	49367539	97.6	100	35.1	0	1035.44	239355
GGC11371	SRS015425	Human_Vagina	North_America	5900320	421583	333161	2722014	2423562	408474	110022	5145576	97.1	100	35	0	1508.71	NA
GGC11372	SRS015430	Human_Nose	North_America	609599	75707	37191	263281	233420	51635	21774	496701	96.2	100	35.3	0	78.6667	237.5
GGC11373	SRS015431	Human_Gut	North_America	302484856	45512732	46915796	107809327	102247001	20303375	14741049	210056328	18.2	100	34.4	0	612.062	26144.4
GGC11374	SRS015434	Human_Oral	North_America	106330133	6781766	4541591	48724317	46282459	5602817	3160959	95006776	4.35	100	35.3	0	361.066	26106
GGC11375	SRS015436	Human_Oral	North_America	22694363	2327342	1547548	10160667	8658806	2468604	966743	18819473	96.2	100	34.8	0	155.051	4417.45
GGC11376	SRS015440	Human_Oral	North_America	60558362	5939585	4018266	26893871	23706640	6001646	2814415	50600511	95.3	100	34.8	0	253.32	85806
GGC11377	SRS015450	Human_Nose	North_America	337882	78820	13715	131707	113640	27569	9502	245347	96.8	100	35.2	0	55.5	202.667
GGC11378	SRS015453	Human_Gut	North_America	107108324	4745477	6451113	49185976	46725758	3980363	1520145	95911734	11.8	100	36.5	0	393.167	13749.5
GGC11379	SRS015470	Human_Oral	North_America	71827728	11504625	11536970	26054315	22731818	7090975	3768478	48786133	96.1	100	34.6	0	215.399	110391
GGC1138	SAMN02676129	Human_Gut	North_America	98842206	2284213	4477276	47136890	44943827	3168846	975783	92080717	9.7	175	36.8	0	5081.56	50310.1
GGC11380	SRS015481	Human_Vagina	North_America	77970929	37308048	36992518	1870848	1799515	102904	31571	3670363	99.9	100	37.3	0	1954.77	36552.5
GGC11381	SRS015484	Human_Oral	North_America	42453797	5212200	5562978	16097194	15581425	935397	419628	31678619	99.8	100	36.9	0	201.111	42551.7
GGC11382	SRS015486	Human_Gut	North_America	55390096	1568678	2555945	26303275	24962198	1868540	527463	51265473	99.8	100	36.9	0	182.911	7254.7
GGC11383	SRS015537	Human_Oral	North_America	71509577	3682393	3018133	33261378	31547673	3498794	1785089	64809051	98.2	100	35.3	0	2165.04	499770
GGC11384	SRS015540	Human_Oral	North_America	12819145	3569089	2535704	2896636	3817716	471309	1392389	6714352	95.7	100	33.9	0	464.769	42798
GGC11385	SRS015574	Human_Oral	North_America	58838982	6582577	3799248	25078726	23378431	4977093	3276798	48457157	96	100	34.8	0	204.186	53149.9
GGC11386	SRS015578	Human_Gut	North_America	119603312	6378784	4172459	55799130	53252939	6395692	3849501	109052069	15.6	100	35	0	229.681	10513.3
GGC11387	SRS015579	Human_Gut	North_America	44651493	2200617	2329805	20252432	19868639	1171944	788151	40121071	99.7	100	36.4	0	439.779	28533.5
GGC11388	SRS015584	Human_Nose	North_America	43480820	21762910	21412726	158240	146944	20298	9002	305184	99.6	100	35.9	0	311	856.333
GGC11389	SRS015587	Human_Vagina	North_America	54257483	25946402	25620551	1370282	1320248	84936	34902	2690530	99.8	100	37	0	831	25400
GGC1139	SAMN03160003	Human_Skin	North_America	1713767	234998	119565	997756	361448	652864	16556	1359204	144	150	35.4	0	73.2	1973
GGC11390	SRS015590	Human_Oral	North_America	50158757	2963445	3178352	22247637	21769323	1400867	922553	44016960	99.7	100	36.4	0	191.12	54368.9
GGC11391	SRS015592	Human_Oral	North_America	34053385	13750195	13450885	3481914	3370391	262961	151438	6852305	99.7	100	36.5	0	53.9729	48718.5
GGC11392	SRS015596	Human_Oral	North_America	46596512	8703974	9029552	14728218	14134768	1471773	878323	28862986	99.5	100	35.6	0	149.329	96910
GGC11393	SRS015640	Human_Nose	North_America	343059	46689	16392	145454	134524	19829	8899	279978	97.2	100	35.7	0	119	NA
GGC11394	SRS015644	Human_Oral	North_America	80650606	5455726	4453644	37023883	33717353	5889555	2583025	70741236	96.7	100	34.9	0	238.816	421264
GGC11395	SRS015646	Human_Oral	North_America	17418039	842506	890169	8143540	7541824	1006584	404868	15685364	98.3	100	35.1	0	50.9937	NA
GGC11396	SRS015650	Human_Oral	North_America	30165344	4898892	3113165	12111987	10041300	3793943	1723256	22153287	93.4	100	34.2	0	311.226	62830
GGC11397	SRS015663	Human_Gut	North_America	111505215	6006257	4840414	51641054	49017490	6071804	3448240	100658544	10.5	100	35.3	0	1011.55	54979.1
GGC11398	SRS015686	Human_Oral	North_America	49576678	7265815	7422040	17645127	17243696	1200415	798984	34888823	99.7	100	36.3	0	472.99	40205.5
GGC11399	SRS015688	Human_Oral	North_America	53279658	24350530	24183457	2398867	2346804	133193	81130	4745671	99.8	100	36.7	0	84.3941	NA
GGC114	SAMN05826612	Human_Gut	North_Europe	12183310	3682304	1195348	2409351	4896307	352974	2839930	7305658	99.1	101	34.9	0	325.394	NA
GGC1140	SAMN05826920	Human_Gut	Europe	21447300	3370352	3702109	7353298	7021541	2074330	1742573	14374839	100	101	34.9	0	107.608	NA
GGC11400	SRS015692	Human_Oral	North_America	58175684	14758586	15220229	14461799	13735070	1478083	751354	28196869	99.7	100	36	0	180.864	11638.7
GGC11401	SRS015694	Human_Gut	North_America	48312767	1931260	2417589	22374433	21589485	1420975	636027	43963918	99.8	100	36.6	0	417.252	55206.9
GGC11402	SRS015702	Human_Vagina	North_America	64055841	31317826	31070303	842448	825264	45725	28541	1667712	99.8	100	36.8	0	381.32	10043.3
GGC11403	SRS015745	Human_Oral	North_America	10613684	794713	1061030	4902843	3855098	1245114	197369	8757941	96.7	100	35	0	86.7962	NA
GGC11404	SRS015752	Human_Nose	North_America	1119216	145260	86190	476409	411357	116783	51731	887766	94.7	100	34.4	0	139.444	956.143
GGC11405	SRS015755	Human_Oral	North_America	21609178	3132128	2746538	8877331	6853181	2968911	944761	15730512	94.1	100	34.6	0	162.894	NA
GGC11406	SRS015762	Human_Oral	North_America	106294251	6932755	4280544	48686491	46394461	5931313	3639283	95080952	2.78	100	34.9	0	328.32	18121
GGC11407	SRS015782	Human_Gut	North_America	106738994	5686526	3450257	49943304	47658907	5616386	3331989	97602211	5.58	100	35.1	0	641.636	23060.8
GGC11408	SRS015793	Human_Nose	North_America	911230	99743	75711	385172	350604	52707	18139	735776	97.2	100	35.4	0	9.40909	16.6371
GGC11409	SRS015794	Human_Gut	North_America	118863364	8080504	5350199	54230154	51202507	7497135	4469488	105432661	11.9	100	35	0	1131.86	18995.7
GGC1141	SAMN03270931	Built	West_Asia	4091422	210842	248113	1834869	1797598	99460	62189	3632467	122	125	35.4	0	1402.33	47815
GGC11410	SRS015797	Human_Oral	North_America	105532992	7986330	5604207	47910732	44031723	7342005	3462996	91942455	0.184	100	34.8	0	382.868	20670.4
GGC11411	SRS015799	Human_Oral	North_America	14278174	1024367	658268	6406781	6188758	789787	571764	12595539	97.8	100	35	0	83.6345	93116.5
GGC11412	SRS015803	Human_Oral	North_America	63147964	5213218	4600473	28837785	24496488	6052424	1711127	53334273	96.9	100	35	0	211.703	96588.4
GGC11413	SRS015816	Human_Gut	North_America	71530964	3726419	4834179	32371283	30599083	2937053	1164853	62970366	99.7	100	36.2	0	873.018	15193.9
GGC11414	SRS015854	Human_Gut	North_America	100887935	9234034	5728253	44779970	41145678	7741880	4107588	85925648	96.6	100	34.5	0	539.446	21955.8
GGC11415	SRS015890	Human_Gut	North_America	294882179	41368654	42415081	107446456	103651988	19556828	15762360	211098444	18.2	100	34.6	0	252.426	13595.1
GGC11416	SRS015893	Human_Oral	North_America	79231327	5280252	3607883	36621089	33722103	5420958	2521972	70343192	97.8	100	35.4	0	1204.73	213035
GGC11417	SRS015895	Human_Oral	North_America	7973900	746670	453481	3557230	3216519	654703	313992	6773749	95.9	100	34.6	0	153.702	14591.2
GGC11418	SRS015899	Human_Oral	North_America	73609970	10506662	6751739	30794990	25556579	8771208	3532797	56351569	95.4	100	34.6	0	495.49	58383
GGC11419	SRS015912	Human_Gut	North_America	30625985	1202684	1334529	14275774	13812998	943487	480711	28088772	99.8	100	36.7	0	224.376	12887.7
GGC1142	SAMN04126160	Human_Gut	Europe	22409914	11897863	0	10512051	0	10512051	0	10512051	0	0	0	0	468.913	13696.5
GGC11420	SRS015921	Human_Oral	North_America	7696886	607194	411883	3488255	3189554	569463	270762	6677809	96.8	100	35.2	0	190.037	NA
GGC11421	SRS015937	Human_Nose	North_America	3246492	456689	194492	1388789	1206522	281466	99199	2595311	96.1	100	35	0	123.036	659.026
GGC11422	SRS015941	Human_Oral	North_America	89475705	5894101	9605131	43526633	30449840	15252322	2175529	73976473	95.1	100	35.1	0	462.523	94440.9
GGC11423	SRS015947	Human_Oral	North_America	50309105	6695534	3927369	21394036	18292166	5717594	2615724	39686202	93.8	100	34.4	0	710.171	55086.5
GGC11424	SRS015960	Human_Gut	North_America	96367456	7865734	3443622	42673405	42384695	5425308	5136598	85058100	97.5	100	34.9	0	361.854	21442.5
GGC11425	SRS015985	Human_Oral	North_America	38816911	2586421	1972789	17804058	16453643	2359172	1008757	34257701	98.1	100	35.3	0	132.437	NA
GGC11426	SRS015989	Human_Oral	North_America	66820471	6932066	4838121	29544275	25506009	6751081	2712815	55050284	95.5	100	34.7	0	280.835	158216
GGC11427	SRS015996	Human_Nose	North_America	6914660	3336674	827314	1865905	884767	1129549	148411	2750672	92	100	34.3	0	17.8699	56.1621
GGC11428	SRS016002	Human_Oral	North_America	100590714	5635715	4329117	46810770	43815112	5953438	2957780	90625882	97.6	100	35.2	0	254.767	120181
GGC11429	SRS016018	Human_Gut	North_America	85308546	3208078	2760581	40601969	38737918	3747898	1883847	79339887	98.2	100	35.6	0	310.625	16893.5
GGC1143	SAMEA3664572	Human_Gut	West_Asia	33192198	413034	431681	16183065	16164418	360845	342198	32347483	100	101	37.1	0	949.026	44292.5
GGC11431	SRS016037	Human_Oral	North_America	102646695	7937085	4826498	46427782	43455330	7611354	4638902	89883112	97.3	100	35.1	0	181.889	39322.2
GGC11432	SRS016039	Human_Oral	North_America	10161083	782968	595089	4711162	4071864	952676	313378	8783026	97.2	100	35.2	0	119.467	31578.3
GGC11433	SRS016043	Human_Oral	North_America	38278820	6103508	3372661	15398055	13404596	4403493	2410034	28802651	94.3	100	34.5	0	162.977	53520.8
GGC11434	SRS016053	Human_Nose	North_America	42739669	21370361	21165591	104772	98945	12342	6515	203717	99.6	100	36.1	0	52.4	NA
GGC11435	SRS016056	Human_Gut	North_America	91909961	2940945	2362840	44143061	42463115	3481859	1801913	86606176	98.7	100	35.7	0	247.448	17912.1
GGC11436	SRS016059	Human_Oral	North_America	76869347	5808412	6833628	32866163	31361144	2620392	1115373	64227307	99.8	100	36.5	0	177.776	22295.1
GGC11437	SRS016063	Human_Oral	North_America	68916496	30732567	30633421	3886880	3663628	393142	169890	7550508	99.7	100	36.3	0	232.058	17574.6
GGC11438	SRS016071	Human_Oral	North_America	83657841	23518163	24259982	18512767	17366929	2155906	1010068	35879696	99.5	100	35.6	0	221.071	41305.6
GGC11439	SRS016086	Human_Oral	North_America	75244502	4182274	3614293	34900027	32547908	4645680	2293561	67447935	97.6	100	35.5	0	163.447	371038
GGC1144	SAMEA2042649	Human_Gut	South_Europe	59912712	6495799	8302165	24811109	20303639	6729067	2221597	45114748	66.9	72	31.2	0	389.533	NA
GGC11440	SRS016088	Human_Oral	North_America	1475407	202083	91879	618960	562485	102933	46458	1181445	96.7	100	34.9	0	106.367	NA
GGC11441	SRS016092	Human_Oral	North_America	53461870	5637640	3993429	23118121	20712680	4727638	2322197	43830801	95.8	100	34.7	0	266.049	245473
GGC11442	SRS016095	Human_Gut	North_America	112935984	8920602	6484111	50586387	46944884	8353432	4711929	97531271	4.61	100	34.5	0	595.096	27729
GGC11443	SRS016105	Human_Nose	North_America	1074724	131370	112588	416207	414559	37717	36069	830766	98.9	100	35.3	0	538.8	2428.8
GGC11444	SRS016111	Human_Vagina	North_America	617974	69954	33490	263856	250674	32980	19798	514530	97.9	100	35.1	0	494.5	397.538
GGC11445	SRS016132	Human_Gut	North_America	48210043	1404805	1758725	22818586	22227927	1176003	585344	45046513	99.8	100	36.8	0	435.86	45880
GGC11446	SRS016133	Human_Oral	North_America	54557884	4934938	5472101	22542531	21608314	1667929	733712	44150845	99.8	100	36.7	0	420.889	NA
GGC11447	SRS016139	Human_Oral	North_America	72465708	23823139	24036766	12612365	11993438	1185167	566240	24605803	99.7	100	36.1	0	131.051	1294.02
GGC11448	SRS016147	Human_Nose	North_America	30277436	7408651	7515016	7822240	7531529	499759	209048	15353769	99.8	100	36.7	0	352.906	17738
GGC11449	SRS016188	Human_Nose	North_America	577186	156297	150454	149795	120640	42325	13170	270435	97.3	100	34.9	0	16.2188	48.8611
GGC1145	SAMEA2579950	Human_Gut	South_Europe	38204650	3314108	3277203	15788217	15825122	2077488	2114393	31613339	97.4	100	35.9	0	863.371	43570.2
GGC11450	SRS016191	Human_Vagina	North_America	7593639	409668	281958	3524483	3377530	288102	141149	6902013	98.7	100	35.4	0	757.367	43824.3
GGC11451	SRS016196	Human_Oral	North_America	6404781	411322	265139	2942925	2785395	370180	212650	5728320	97.9	100	35.2	0	277.712	3970.08
GGC11452	SRS016200	Human_Oral	North_America	61930964	14154028	11086814	18980949	17709173	5967189	4695413	36690122	94.2	100	34.1	0	126.648	112077
GGC11453	SRS016203	Human_Gut	North_America	29559373	799362	995419	14225593	13538999	1010097	323503	27764592	99	100	36	0	369.4	20577.6
GGC11454	SRS016225	Human_Oral	North_America	104448133	8980428	7825042	45760346	41882317	7936786	4058757	87642663	97.7	100	34.9	0	141.15	14639.9
GGC11455	SRS016267	Human_Gut	North_America	103068446	8578655	6038913	46106839	42344039	7505802	3743002	88450878	97.1	100	34.7	0	226.836	69950.8
GGC11456	SRS016292	Human_Nose	North_America	1315568	177619	87685	560969	489295	132916	61242	1050264	94.9	100	34.8	0	33.9692	100.38
GGC11457	SRS016297	Human_Oral	North_America	3071837	284035	297793	1392676	1097333	372071	76728	2490009	96.4	100	34.8	0	325.143	10232.5
GGC11458	SRS016312	Human_Nose	North_America	23265146	11535869	11457771	139218	132288	10818	3888	271506	99.9	100	36.5	0	33	153.316
GGC11459	SRS016319	Human_Oral	North_America	95666232	7349858	5250957	43041673	40023744	6134511	3116582	83065417	97.1	100	34.7	0	965.98	65603.1
GGC1146	SAMEA3951643	Human_Gut	Asia	40590932	2670854	4159929	17624612	16135537	1925357	436282	33760149	125	125	36.3	0	159.354	66085.7
GGC11460	SRS016322	Human_Oral	North_America	49150954	23935681	23662739	783843	768691	66142	50990	1552534	99.6	100	36	0	176.957	2294.5
GGC11461	SRS016331	Human_Oral	North_America	57161480	8420560	5141002	23304342	20295576	6023131	3014365	43599918	94.8	100	34.1	0	167.498	33019.1
GGC11462	SRS016335	Human_Gut	North_America	125043127	10440742	6372904	55764110	52465371	9105941	5807202	108229481	12.2	100	34.7	0	1208	16930
GGC11463	SRS016342	Human_Oral	North_America	76167699	11709620	7295018	30908729	26254332	8564497	3910100	57163061	94.6	101	34.2	0	246.125	377982
GGC11464	SRS016349	Human_Oral	North_America	5138654	556195	261677	2239521	2081261	362233	203973	4320782	97.2	101	34.4	0	289.265	27704.5
GGC11465	SRS016360	Human_Oral	North_America	73283167	12964371	5550682	31331117	23436997	12068368	4174248	54768114	93.4	101	34.3	0	188.989	162311
GGC11466	SRS016381	Human_Gut	North_America	13080158	869314	885587	5793871	5531386	455918	193433	11325257	101	101	36.4	0	91.0804	9546.27
GGC11467	SRS016393	Human_Oral	North_America	44403967	10710489	9317199	13617971	10758308	3582281	722618	24376279	100	101	34.9	0	216.737	100072
GGC11468	SRS016434	Human_Nose	North_America	637158	197884	72076	209841	157357	77110	24626	367198	95.2	101	33.4	0	32.7143	103.889
GGC11469	SRS016437	Human_Gut	North_America	93150405	6323282	5846733	40644260	40336130	2642661	2334531	80980390	101	101	36.4	0	45.5426	194.034
GGC1147	SAMEA3663040	Pig_Gut	Europe	74262212	2411107	3284396	35037075	33529634	2444883	937442	68566709	96.7	97	36.6	0	203.462	3421.4
GGC11470	SRS016456	Human_Oral	North_America	48465125	7383155	5590219	18011973	17479778	1800829	1268634	35491751	100	101	35.7	0	1641.97	33308.8
GGC11471	SRS016474	Human_Oral	North_America	43913407	8541586	6703331	15147600	13520890	2771550	1144840	28668490	100	101	35.1	0	296.419	104491
GGC11473	SRS016495	Human_Gut	North_America	109497297	15871335	9095108	43622281	40908573	9701277	6987569	84530854	92.3	95	33.8	0	887.357	31347.8
GGC11474	SRS016501	Human_Oral	North_America	75134922	6684771	6158821	33457867	28833463	6564827	1940423	62291330	93.2	95	34.7	0	121.723	NA
GGC11475	SRS016503	Human_Oral	North_America	4655278	643407	606737	1857648	1547486	536009	225847	3405134	93.1	95	34.7	0	107.545	NA
GGC11476	SRS016513	Human_Nose	North_America	376426	81436	33935	134112	126943	34101	26932	261055	93	95	34.2	0	20.8333	198.333
GGC11477	SRS016516	Human_Vagina	North_America	1204156	56843	73512	568150	505651	80484	17985	1073801	94.2	95	35.4	0	650.5	4354
GGC11478	SRS016517	Human_Gut	North_America	134020443	29367776	17388740	39835246	47428681	4227633	11821068	87263927	98.4	101	34.3	0	1775.07	39269.4
GGC11479	SRS016529	Human_Oral	North_America	81951102	10168223	5364253	35546922	30871704	8446614	3771396	66418626	96.7	101	34.3	0	180.897	242695
GGC1148	SAMN03270255	Built	West_Asia	2963096	250897	307413	1230651	1174135	103166	46650	2404786	125	125	35.7	0	57.4844	5348.14
GGC11480	SRS016533	Human_Oral	North_America	6607645	1179047	701520	2513645	2213433	615156	314944	4727078	95.7	101	33.2	0	192.167	31128
GGC11481	SRS016541	Human_Oral	North_America	51456080	12708659	7039762	18353780	13353879	7702054	2702153	31707659	88.9	101	33.2	0	466.292	37643.4
GGC11482	SRS016553	Human_Nose	North_America	788739	218902	88954	283459	197424	110217	24182	480883	94.3	101	34.4	0	18.5556	96.4211
GGC11483	SRS016559	Human_Vagina	North_America	1648016	279164	102556	655570	610726	103159	58315	1266296	98.8	101	34.4	0	3099	NA
GGC11484	SRS016569	Human_Oral	North_America	99397994	8630484	8298245	44615129	37854136	9478632	2717639	82469265	97.5	101	34.5	0	451.826	40337.7
GGC11485	SRS016575	Human_Oral	North_America	66622189	7421506	6231700	28751082	24217901	6981041	2447860	52968983	96.7	101	34.3	0	251.255	101392
GGC11486	SRS016581	Human_Nose	North_America	482244	97829	59587	198565	126263	81996	9694	324828	95.3	101	34.5	0	60.8	167.9
GGC11488	SRS016585	Human_Gut	North_America	116571971	17597774	13144211	45559432	40270554	10836599	5547721	85829986	96.7	101	33.9	0	47.9959	367525
GGC11489	SRS016600	Human_Oral	North_America	13481304	3901518	780500	3838803	4960483	959310	2080990	8799286	91.4	101	34.3	0	662.278	NA
GGC1149	SAMN05827143	Human_Gut	North_Europe	28938644	3226450	8916557	11242872	5552765	6118963	428856	16795637	100	101	35.1	0	60.7725	NA
GGC11490	SRS016629	Human_Gut	North_America	10566266	640944	654766	4738231	4532325	339268	133362	9270556	101	101	36.7	0	227.545	19905
GGC11491	SRS016647	Human_Oral	North_America	41792260	7865613	6351796	14185199	13389652	1811601	1016054	27574851	100	101	35.5	0	400.355	NA
GGC11492	SRS016653	Human_Oral	North_America	51445990	25308722	19894394	3192027	3050847	311697	170517	6242874	100	101	35.9	0	2361.75	10237.8
GGC11493	SRS016665	Human_Oral	North_America	45775327	8847718	8083324	14989452	13854833	2290820	1156201	28844285	100	101	35.2	0	233.137	35994.7
GGC11494	SRS016683	Human_Nose	North_America	51946564	27504442	23611940	430214	399968	62857	32611	830182	100	101	35.3	0	17.8317	51.7424
GGC11496	SRS016740	Human_Oral	North_America	50470852	6090352	3288445	21621102	19470953	4932455	2782306	41092055	94.6	101	33.8	0	608.716	69155.8
GGC11497	SRS016746	Human_Oral	North_America	68367542	11219764	5607216	28111468	23429094	8656466	3974092	51540562	92.1	101	33.6	0	103.277	84620.4
GGC11498	SRS016752	Human_Nose	North_America	1258639	223056	119903	507143	408537	161220	62614	915680	93.4	101	34	0	40.7797	148.604
GGC11499	SRS016753	Human_Gut	North_America	108979430	11307693	8995632	46536392	42139713	8259853	3863174	88676105	0.232	101	33.9	0	152.594	26257.4
GGC115	SAMN05826808	Human_Gut	North_Europe	12717024	3534882	2048264	2823630	4310248	780048	2266666	7133878	99.6	101	35	0	183.758	11667.4
GGC1150	SAMN03271221	Built	West_Asia	2709440	119178	152856	1235542	1201864	63239	29561	2437406	120	125	35.2	0	43.8553	1175.81
GGC11500	SRS016840	Human_Gut	North_America	13511365	1223672	860222	5835976	5591495	428586	184105	11427471	101	101	36.6	0	237.119	20717.6
GGC11501	SRS016858	Human_Oral	North_America	43256811	9213472	7172896	13923423	12947020	1965377	988974	26870443	100	101	35.3	0	688.264	173568
GGC11502	SRS016876	Human_Oral	North_America	39877268	7099203	6830619	13563836	12383610	2111930	931704	25947446	100	101	35.3	0	314.541	146486
GGC11503	SRS016897	Human_Gut	North_America	10431378	671571	682825	4657994	4418988	365186	126180	9076982	101	101	36.6	0	106.248	13343.7
GGC11504	SRS016944	Human_Skin	North_America	4970921	2216224	815466	1135258	803973	460365	129080	1939231	94.3	101	33.9	0	6.33468	35.625
GGC11505	SRS016954	Human_Gut	North_America	120438977	13402166	8997851	52295357	45743603	11606033	5054279	98038960	3.11	101	33.8	0	448.468	18001.7
GGC11506	SRS016989	Human_Gut	North_America	129145924	11920354	5957818	56936247	54331505	8129140	5524398	111267752	14.7	101	33.9	0	265.914	14831.1
GGC11507	SRS017013	Human_Oral	North_America	24055077	2060468	1093768	10796799	10104042	1627446	934689	20900841	98.7	101	34.9	0	175	133974
GGC11508	SRS017025	Human_Oral	North_America	35304157	6271037	3205734	13524926	12302460	3363960	2141494	25827386	92.8	101	33.1	0	181.852	160786
GGC11509	SRS017044	Human_Nose	North_America	1372786	273611	87360	543988	467827	137598	61437	1011815	95.6	101	34.4	0	58.0606	180.773
GGC1151	SAMEA2042202	Human_Gut	South_Europe	23342561	9866664	7759246	2787148	2929503	263153	405508	5716651	69.6	73	39.4	0	851.4	NA
GGC11510	SRS017076	Human_Oral	North_America	58720240	6873433	3412770	25872158	22561879	5673604	2363325	48434037	96.3	101	35	0	885.25	198083
GGC11511	SRS017080	Human_Oral	North_America	10836698	1541120	828479	4457186	4009913	804281	357008	8467099	97.7	101	34.7	0	288.12	NA
GGC11512	SRS017088	Human_Oral	North_America	16886421	1679574	1320332	7404099	6482416	1454848	533165	13886515	95.7	101	34	0	609.309	44410
GGC11513	SRS017103	Human_Gut	North_America	117409396	9954410	6069712	52797625	48587649	8752730	4542754	101385274	8.64	101	34.5	0	225.391	27498.1
GGC11514	SRS017120	Human_Oral	North_America	93065545	9800403	6432735	40710087	36122320	8130352	3542585	76832407	96.6	101	34.3	0	864.316	126980
GGC11515	SRS017127	Human_Oral	North_America	31977617	3030661	1325615	14048682	13572659	1629426	1153403	27621341	97.6	101	34.2	0	559.681	19725.6
GGC11516	SRS017139	Human_Oral	North_America	99453779	12397347	8998668	42920093	35137671	11672174	3889752	78057764	95.2	101	33.9	0	146.339	5349.2
GGC11517	SRS017156	Human_Nose	North_America	552858	109349	55749	222309	165451	77450	20592	387760	93.5	101	33.7	0	132.2	416.714
GGC11518	SRS017191	Human_Gut	North_America	106894186	8072749	4740937	48395610	45684890	6717108	4006388	94080500	3.07	101	34.8	0	268.114	21178.9
GGC11519	SRS017209	Human_Oral	North_America	90876973	13810420	8286531	37332363	31447659	10847627	4962923	68780022	90.5	101	33.1	0	337.973	20228.4
GGC11520	SRS017215	Human_Oral	North_America	45107707	4687026	1997880	19634447	18788354	3015449	2169356	38422801	94.6	101	33.8	0	214.769	34360.9
GGC11521	SRS017227	Human_Oral	North_America	93358090	12262241	7476643	38965892	34653314	9192846	4880268	73619206	94.7	101	33.6	0	371.519	65584.4
GGC11523	SRS017247	Human_Gut	North_America	87173865	2497948	7798088	41137046	35740783	6328804	932541	76877829	94.8	95	37.6	0	266.155	13731.3
GGC11524	SRS017248	Human_Gut	North_America	12476792	743224	732618	5607280	5393670	376183	162573	11000950	101	101	36.6	0	241.313	30725
GGC11525	SRS017279	Human_Oral	North_America	51071121	21289712	7885167	11348652	10547590	1477243	676181	21896242	100	101	35.6	0	456.361	33921
GGC11526	SRS017303	Human_Nose	North_America	39026640	29461569	9468666	56126	40279	27391	11544	96405	99.9	101	35.6	0	69.5	86
GGC11527	SRS017304	Human_Oral	North_America	52827537	10038764	4823175	20576949	17388649	6377239	3188939	37965598	92.1	101	33.9	0	172.329	NA
GGC11528	SRS017307	Human_Gut	North_America	126675555	8630123	7662930	58149051	52233451	9299358	3383758	110382502	19.1	101	34.8	0	853.207	1821.09
GGC11529	SRS017324	Human_Oral	North_America	49581361	7474251	6175651	18170180	17761279	1595407	1186506	35931459	100	101	35.8	0	310.572	89800.6
GGC1153	SAMN03025550	Human_Skin	West_Asia	3436908	178883	234875	1539571	1483579	134750	78758	3023150	101	101	36	0	2.11074	2.18229
GGC11530	SRS017326	Human_Oral	North_America	46069226	21224922	19242634	2812098	2789572	203904	181378	5601670	100	101	36	0	92.699	50336
GGC11531	SRS017330	Human_Oral	North_America	45577229	19501321	9767766	8514769	7793373	1419828	698432	16308142	100	101	34.9	0	469.405	73675.3
GGC11532	SRS017336	Human_Nose	North_America	48486201	24849046	23283473	185579	168103	29397	11921	353682	100	101	35.4	0	46.5333	125.615
GGC11533	SRS017375	Human_Gut	North_America	10418923	652073	704727	4665990	4396133	386375	116518	9062123	101	101	36.6	0	206.888	6676.71
GGC11534	SRS017381	Human_Oral	North_America	50775064	8573402	7312691	17628024	17260947	1605951	1238874	34888971	100	101	35.6	0	220.982	42912.1
GGC11535	SRS017383	Human_Oral	North_America	47054438	20895864	19146781	3513067	3498726	255869	241528	7011793	100	101	35.9	0	132.4	7118.82
GGC11536	SRS017433	Human_Gut	North_America	110584442	7952832	5778791	49831306	47021513	6179430	3369637	96852819	8.08	101	34.9	0	465.075	28264
GGC11537	SRS017439	Human_Oral	North_America	87249539	7684273	5782847	38413457	35368962	5910466	2865971	73782419	98.4	101	34.7	0	158.777	22904.9
GGC11538	SRS017441	Human_Oral	North_America	10113743	945860	583760	4503452	4080671	764829	342048	8584123	98.8	101	34.2	0	334.77	8010.95
GGC11539	SRS017445	Human_Oral	North_America	109705873	22378025	12608184	43007645	31712019	16913240	5617614	74719664	91.7	101	33.7	0	146.05	134764
GGC1154	SAMN03270435	Built	West_Asia	6195222	617957	640822	2479654	2456789	165915	143050	4936443	125	125	35.6	0	1379.86	1527
GGC11540	SRS017451	Human_Nose	North_America	1122912	215158	106602	437486	363666	125154	51334	801152	96.4	101	34.6	0	43.8298	107.25
GGC11542	SRS017511	Human_Oral	North_America	72485948	20935726	11061423	23507459	16981340	10749909	4223790	40488799	86.2	101	33.2	0	173.975	50478.6
GGC11544	SRS017521	Human_Gut	North_America	109077287	8515444	6448008	49376420	44737415	8208424	3569419	94113835	3.22	101	34.6	0	178.866	17860.9
GGC11545	SRS017533	Human_Oral	North_America	76427912	19724141	4058656	23318022	29327093	6267972	12277043	52645115	91.9	101	34.7	0	422.598	33596.6
GGC11546	SRS017537	Human_Oral	North_America	6180169	823630	397693	2589774	2369072	464644	243942	4958846	95.7	101	33.9	0	378.031	1573.44
GGC11547	SRS017622	Human_Gut	North_America	11806088	808440	876650	5213135	4907863	462708	157436	10120998	101	101	36.4	0	169.8	35656.3
GGC11548	SRS017630	Human_Oral	North_America	43155730	24777158	15338457	1552046	1488069	156344	92367	3040115	100	101	35.8	0	108.8	NA
GGC11549	SRS017634	Human_Oral	North_America	49840721	16804895	15567478	9337339	8131009	1760066	553736	17468348	100	101	35.3	0	339.071	44904.5
GGC1155	SAMN04436879	Human_Gut	West_Asia	6633783	490252	572199	3044199	2527133	670440	153374	5571332	141	142	34.7	0	34.7709	8608.31
GGC11550	SRS017640	Human_Nose	North_America	30553798	15900507	14457800	106462	89029	22959	5526	195491	100	101	35.4	0	167.5	545.75
GGC11551	SRS017687	Human_Oral	North_America	8517042	752469	516769	3848767	3399037	711417	261687	7247804	97.6	101	34.3	0	268.214	NA
GGC11552	SRS017691	Human_Oral	North_America	71609681	6932774	4660982	31454063	28561862	5624365	2732164	60015925	95.8	101	34.1	0	239.624	42074.1
GGC11553	SRS017697	Human_Nose	North_America	725444	169118	97124	278731	180471	130696	32436	459202	90.8	101	33.5	0	151.75	NA
GGC11554	SRS017700	Human_Vagina	North_America	14737108	815491	493684	6862230	6565703	612523	315996	13427933	98.5	101	34.3	0	16612	NA
GGC11555	SRS017701	Human_Gut	North_America	101596426	20626453	6535335	35378758	39055880	6951206	10628328	74434638	96.4	101	33.8	0	342.701	14440.5
GGC11556	SRS017713	Human_Oral	North_America	62685227	8459109	4463916	26249889	23512313	5814611	3077035	49762202	94.8	101	34.1	0	394.25	18098.7
GGC11557	SRS017745	Human_Gut	North_America	12042693	738519	847913	5417364	5038897	506361	127894	10456261	101	101	36.5	0	385.156	65700.5
GGC11558	SRS017751	Human_Oral	North_America	47487362	8087922	6850405	16494573	16054462	1613065	1172954	32549035	100	101	35.6	0	148.402	13351.6
GGC11559	SRS017753	Human_Oral	North_America	46703246	20748404	17969935	4049914	3934993	336751	221830	7984907	100	101	36	0	175.921	8523.29
GGC1156	SAMEA1906554	Human_Gut	North_Europe	68444661	21196625	7767019	29408033	10072984	22169651	2834602	39481017	99.1	101	34.7	0	1230.59	121384
GGC11560	SRS017763	Human_Nose	North_America	46884199	23784396	22562014	281744	256045	42960	17261	537789	100	101	35.3	0	80.5385	1148
GGC11561	SRS017808	Human_Oral	North_America	89135195	10167209	6418945	38739949	33809092	8642992	3712135	72549041	96	101	34	0	221.874	126743
GGC11562	SRS017810	Human_Oral	North_America	10191431	886748	636717	4502116	4165850	653863	317597	8667966	99.2	101	34.3	0	251.832	8134.75
GGC11563	SRS017814	Human_Oral	North_America	47993707	9583890	6203879	25881231	6324707	20283661	727137	32205938	95.4	101	34	0	202.164	66196.7
GGC11564	SRS017820	Human_Nose	North_America	1455727	258935	151745	599168	445879	215012	61723	1045047	93.3	101	33.8	0	84.8889	706.25
GGC11565	SRS017821	Human_Gut	North_America	97958599	22934570	5479635	31914906	37629488	7296540	13011122	69544394	96.1	101	33.8	0	357.672	13432
GGC11566	SRS017849	Human_Skin	North_America	76307200	8831158	5420835	32549323	29505884	5257542	2214103	62055207	97.2	101	34.6	0	6.29591	18.6362
GGC11567	SRS017851	Human_Skin	North_America	61912421	10240344	7117710	23924432	20629935	5984419	2689922	44554367	91.7	101	33.7	0	14.5681	56.3871
GGC11568	SRS017859	Human_Gut	North_America	44997619	4235497	3318157	18867159	18576806	1565250	1274897	37443965	100	101	35.7	0	366.118	34259.9
GGC11569	SRS018049	Human_Gut	North_America	41518974	5502350	3621768	16618392	15776464	1895328	1053400	32394856	100	101	35.5	0	455.905	20354
GGC1157	SAMEA3664534	Human_Gut	West_Asia	30706338	293755	516470	15059414	14836699	464275	241560	29896113	100	101	37.3	0	810.479	37303.9
GGC11570	SRS018055	Human_Oral	North_America	46376414	5485278	4121900	18672642	18096594	1784056	1208008	36769236	100	101	35.6	0	223.379	50760.5
GGC11571	SRS018061	Human_Oral	North_America	42104770	10020444	7367325	12701861	12015140	1677625	990904	24717001	100	101	35.4	0	108.342	109635
GGC11572	SRS018133	Human_Gut	North_America	116735593	11257077	6503348	50766381	48208787	7390191	4832597	98975168	7.66	101	34.2	0	235.498	11246.9
GGC11573	SRS018145	Human_Oral	North_America	113440933	12774000	6830100	49476851	44359982	10131570	5014701	93836833	95.9	101	34.3	0	260.184	30212.5
GGC11574	SRS018149	Human_Oral	North_America	80263306	18121274	2391155	25551072	34199805	4921429	13570162	59750877	91.4	101	34.9	0	131.067	63098
GGC11575	SRS018157	Human_Oral	North_America	97847428	12115084	8092622	40365930	37273792	6640306	3548168	77639722	98.7	101	34.6	0	207.076	37069.5
GGC11576	SRS018300	Human_Oral	North_America	101101446	6369059	4584809	46451611	43695967	5234304	2478660	90147578	1.93	101	34.7	0	374.053	48914.4
GGC11578	SRS018313	Human_Gut	North_America	121731328	13150195	4587109	54140606	49853418	10880567	6593379	103994024	3.34	101	34.3	0	557.191	7965.1
GGC11579	SRS018329	Human_Oral	North_America	24691507	2862018	1646022	10619335	9564132	2047168	991965	20183467	97.8	101	34.2	0	273.524	79814.5
GGC1158	SAMEA3708850	Human_Gut	Asia	122006484	4703389	5763484	56299853	55239758	3009334	1949239	111539611	23.3	100	36.5	0	165.73	24909.5
GGC11580	SRS018337	Human_Oral	North_America	43279505	6606109	3935267	17317020	15421109	3926204	2030293	32738129	96.4	101	34.1	0	265.371	59985
GGC11581	SRS018351	Human_Gut	North_America	106408821	12214406	7440332	44634070	42120013	7219195	4705138	86754083	97.3	101	34.1	0	783.75	36589.9
GGC11582	SRS018357	Human_Oral	North_America	78981418	6623318	3794057	34792363	33771680	3776548	2755865	68564043	98.7	101	34.6	0	277.028	63522.5
GGC11583	SRS018359	Human_Oral	North_America	15112957	1796364	1070104	6388662	5857827	1122703	591868	12246489	98	101	33.9	0	127.198	NA
GGC11584	SRS018369	Human_Nose	North_America	383568	97419	42117	145091	98941	59379	13229	244032	94.3	101	33.9	0	40.1818	385.2
GGC11585	SRS018394	Human_Oral	North_America	84508308	12581275	7135430	35322361	29469242	9640488	3787369	64791603	95.3	101	34.2	0	243.355	108919
GGC11586	SRS018427	Human_Gut	North_America	104002377	10282549	8058806	45918668	39742354	10332059	4155745	85661022	94.4	101	33.6	0	486.461	20280.2
GGC11587	SRS018439	Human_Oral	North_America	106285416	12890739	6863641	44769122	41761914	8963819	5956611	86531036	95.6	101	33.7	0	403.393	42526.7
GGC11588	SRS018443	Human_Oral	North_America	86589965	14436617	7192615	33876674	31084059	8003289	5210674	64960733	94.9	101	33.7	0	135.03	712.937
GGC11589	SRS018463	Human_Nose	North_America	523809	137186	58335	183951	144337	56127	16513	328288	96.8	101	34.1	0	117	1365
GGC1159	SAMEA2042584	Human_Gut	South_Europe	52529023	3902919	2385824	23384041	22856239	3003446	2475644	46240280	69.2	71	32.7	0	415.949	NA
GGC11591	SRS018535	Human_Vagina	North_America	45369140	22642678	22381300	175313	169849	13357	7893	345162	99.7	100	36.7	0	410	NA
GGC11592	SRS018536	Human_Nose	North_America	53367572	26711297	26532046	65091	59138	8062	2109	124229	99.7	100	36.6	0	31.3333	126
GGC11593	SRS018541	Human_Gut	North_America	40368963	2574914	2501512	17714591	17577946	1218855	1082210	35292537	99.7	100	36	0	370.579	14803.8
GGC11594	SRS018569	Human_Oral	North_America	2600933	726639	185609	932675	756010	235710	59045	1688685	96.1	100	35.3	0	463.1	4478.75
GGC11595	SRS018573	Human_Oral	North_America	57802500	5940568	5364685	24901777	21595470	5718109	2411802	46497247	94.6	100	34.6	0	173.993	1860.54
GGC11596	SRS018575	Human_Gut	North_America	96622062	5191082	5429902	44879938	41121140	6039361	2280563	86001078	96.5	100	34.9	0	260.267	16449.2
GGC11597	SRS018585	Human_Nose	North_America	300623	35419	18321	129253	117630	18517	6894	246883	97.7	100	35.6	0	56.8333	128.833
GGC11598	SRS018591	Human_Oral	North_America	85692719	7160379	6576897	38146271	33809172	6821850	2484751	71955443	97.4	100	34.8	0	2254.73	136899
GGC11599	SRS018594	Human_Oral	North_America	46205964	22733696	22609099	436966	426203	20459	9696	863169	99.9	100	36.9	0	2075.4	NA
GGC116	SAMEA3664490	Human_Gut	West_Asia	42601186	391074	603781	20909519	20696812	538413	325706	41606331	100	101	37.2	0	212.502	29101.5
GGC1160	SAMEA3134373	Mouse_Gut	North_Europe	40716736	2549293	2547358	18201184	17418901	2164892	1382609	35620085	83.7	86	36	0	181.99	NA
GGC11600	SRS018602	Human_Oral	North_America	45974053	8285815	8551632	14813849	14322757	1176644	685552	29136606	99.7	100	36.1	0	349.056	2293.62
GGC11601	SRS018606	Human_Gut	North_America	88649466	2703527	3466171	41826277	40653491	2167170	994384	82479768	99.8	100	36.8	0	248.53	21678.9
GGC11602	SRS018610	Human_Oral	North_America	39848417	3144378	3611096	16912494	16180449	1430067	698022	33092943	99.7	100	36.3	0	430.591	84783.5
GGC11603	SRS018612	Human_Oral	North_America	62984033	27885729	27742244	3716857	3639203	143819	66165	7356060	99.9	100	37.1	0	93.6705	42873
GGC11604	SRS018616	Human_Oral	North_America	48375028	5407655	5860505	18874189	18232679	1240210	598700	37106868	99.8	100	36.3	0	362.868	NA
GGC11605	SRS018623	Human_Gut	North_America	64778914	2795580	3711271	29750788	28521275	2104939	875426	58272063	99.8	100	36.6	0	447.315	39788.7
GGC11606	SRS018656	Human_Gut	North_America	50514047	2444933	2141716	23709035	22218363	2750763	1260091	45927398	97.4	100	35.4	0	685.444	75476.7
GGC11607	SRS018661	Human_Oral	North_America	5254361	321193	316013	2375447	2241708	304343	170604	4617155	97.7	100	35.5	0	145.458	11969.8
GGC11608	SRS018665	Human_Oral	North_America	78912374	10666378	8769918	32296510	27179568	9089911	3972969	59476078	94	100	34.4	0	182.611	35434.5
GGC11609	SRS018671	Human_Nose	North_America	397311	84154	34654	152665	125838	39665	12838	278503	95.7	100	34.8	0	78.5	248.667
GGC1161	SAMEA3708889	Human_Gut	Asia	44023070	635320	899882	21376215	21111653	632459	367897	42487868	99.9	100	37.3	0	650.503	120792
GGC11610	SRS018679	Human_Oral	North_America	74066598	6534590	7777974	30640187	29113847	2535363	1009023	59754034	99.8	100	36.5	0	1581.26	106781
GGC11611	SRS018683	Human_Oral	North_America	65716359	32148214	31912043	837997	818105	42242	22350	1656102	99.8	100	36.9	0	226.154	7625.67
GGC11612	SRS018691	Human_Oral	North_America	64185830	19746855	20231905	12452900	11754170	1058131	359401	24207070	99.8	100	36.5	0	172.643	NA
GGC11613	SRS018732	Human_Gut	North_America	42897194	1250624	1578326	20271302	19796942	1047490	573130	40068244	99.8	100	36.5	0	736.09	49675.2
GGC11614	SRS018739	Human_Oral	North_America	79566302	7817135	5881096	33628887	32239184	5015218	3625515	65868071	97.7	100	34.7	0	849.862	97585.6
GGC11615	SRS018742	Human_Oral	North_America	61727948	27811833	27663919	3162160	3090036	132726	60602	6252196	99.9	100	37.1	0	123.199	19409.8
GGC11616	SRS018750	Human_Oral	North_America	59103889	6289042	7139506	23385512	22289829	1762758	667075	45675341	99.8	100	36.5	0	192.703	14872.2
GGC11617	SRS018762	Human_Nose	North_America	87714662	43905410	43444924	187638	176690	19798	8850	364328	99.6	100	36.1	0	156.294	271.214
GGC11619	SRS018774	Human_Oral	North_America	11621677	4272923	2259139	1778441	3311174	233753	1766486	5089615	92.7	100	33	0	78.1624	4017
GGC1162	SAMN03025509	Human_Skin	West_Asia	16436532	2002458	2900257	6215808	5318009	1262938	365139	11533817	99.7	101	34.7	0	146.439	1775.2
GGC11620	SRS018778	Human_Oral	North_America	23326303	2310023	1800253	10314091	8901936	2357443	945288	19216027	95	100	34.9	0	613.8	43184.7
GGC11621	SRS018784	Human_Nose	North_America	592037	154994	45115	217895	174033	71498	27636	391928	93.5	100	34.7	0	24.2083	43.3448
GGC11622	SRS018791	Human_Oral	North_America	118535103	12199188	6076616	52000715	48258584	9449772	5707641	100259299	2.84	100	34.3	0	707.2	35971.7
GGC11623	SRS018794	Human_Oral	North_America	70657187	31926541	31805666	3526532	3398448	244287	116203	6924980	99.8	100	36.4	0	55.148	9026.82
GGC11624	SRS018802	Human_Oral	North_America	67094757	21025525	21338953	12615346	12114933	1004592	504179	24730279	99.7	100	35.8	0	1421.7	46869.7
GGC11625	SRS018814	Human_Nose	North_America	66767830	33322654	33169229	140361	135586	8629	3854	275947	99.8	100	36.5	0	108.526	53.8222
GGC11626	SRS018817	Human_Gut	North_America	110204680	9192913	8656558	49884470	42470739	11171401	3757670	92355209	94.6	100	34.4	0	646.273	38372.8
GGC11627	SRS018820	Human_Oral	North_America	65996814	5782257	6147864	27376189	26690504	1319559	633874	54066693	99.9	100	36.9	0	526.394	NA
GGC11628	SRS018822	Human_Oral	North_America	62344488	25844939	25658157	5488507	5352885	258249	122627	10841392	99.9	100	37	0	119.57	30843.2
GGC11629	SRS018826	Human_Oral	North_America	83514528	11638837	12823078	30358643	28693970	2662643	997970	59052613	99.8	100	36.6	0	190.659	103601
GGC1163	SAMEA3449294	Human_Gut	Europe	80640908	5994505	7117887	34325949	33202567	3475187	2351805	67528516	99.3	100	35.9	0	636.514	35609.4
GGC11630	SRS018836	Human_Gut	North_America	50102526	1061503	1415403	24078207	23547413	992748	461954	47625620	99.9	100	36.9	0	278.185	14477.1
GGC11631	SRS018875	Human_Oral	North_America	51483775	2591211	3131194	23279943	22481427	1333039	534523	45761370	99.8	100	36.9	0	428.591	67424.9
GGC11632	SRS018888	Human_Gut	North_America	51382246	3813648	4229036	21992604	21346958	1117604	471958	43339562	99.8	100	36.8	0	818.15	5743.98
GGC11633	SRS018923	Human_Oral	North_America	87981506	5626382	7353956	38603989	36397179	3708039	1501229	75001168	99.8	100	36.3	0	289.353	60031
GGC11634	SRS018925	Human_Oral	North_America	40092469	16667081	16557965	3481981	3385442	240056	143517	6867423	99.7	100	36.5	0	107.533	33381
GGC11635	SRS018929	Human_Oral	North_America	50426337	12549180	12439521	12782471	12655165	1087359	960053	25437636	99.5	100	35.7	0	522.695	113988
GGC11636	SRS018936	Human_Gut	North_America	42601618	2000027	2212956	19460177	18928458	1351174	819455	38388635	99.7	100	36.3	0	528.67	24840.4
GGC11637	SRS018969	Human_Oral	North_America	48587300	10771304	9667619	15506944	12641433	5266487	2400976	28148377	96.4	100	34.8	0	403.213	76443
GGC11638	SRS018971	Human_Oral	North_America	11515348	1272129	733416	5045725	4464078	1122993	541346	9509803	95.8	100	34.7	0	100.923	NA
GGC11639	SRS018975	Human_Oral	North_America	55354869	8543623	5214269	22130330	19466647	6182558	3518875	41596977	93.9	100	34.5	0	263.543	55549.8
GGC1164	SAMN02334083	Human_Gut	Australia	95320222	10946260	12203628	36713851	35456483	3458121	2200753	72170334	100	101	35.8	0	874.903	2436.61
GGC11640	SRS018978	Human_Skin	North_America	14343937	4983084	4349422	2647736	2363695	752347	468306	5011431	96.2	100	34.7	0	7.80887	10.6468
GGC11641	SRS018981	Human_Nose	North_America	1775143	978792	223669	337776	234906	119056	16186	572682	97.1	100	35.5	0	200.6	120.821
GGC11642	SRS018984	Human_Gut	North_America	60526714	8024372	6862705	23522730	22116907	3524744	2118921	45639637	99.1	100	36.4	0	273.176	25116.7
GGC11643	SRS019014	Human_Gut	North_America	41188275	1687293	1836281	19039648	18625053	1139078	724483	37664701	99.8	100	36.5	0	175.286	24099.9
GGC11644	SRS019015	Human_Skin	North_America	5742482	263453	233666	2696204	2549159	275762	128717	5245363	98.2	100	35.4	0	57.3025	229.331
GGC11645	SRS019016	Human_Skin	North_America	11501845	928107	1095381	5237476	4240881	1268341	271746	9478357	96.8	100	35	0	102.543	198.069
GGC11646	SRS019019	Human_Nose	North_America	2324220	609689	400022	954757	359752	654759	59754	1314509	92.9	100	34.1	0	8.36567	56.4045
GGC11647	SRS019022	Human_Oral	North_America	113019617	22243522	23647821	34630693	32497581	7902903	5769791	67128274	98.1	100	35	0	404.943	44843.4
GGC11648	SRS019024	Human_Oral	North_America	3356899	376692	229238	1490677	1260292	334187	103802	2750969	97.3	100	35.1	0	450.391	16059.5
GGC11649	SRS019025	Human_Oral	North_America	8059123	449635	480264	3806684	3322540	690603	206459	7129224	97.5	100	35.3	0	631.472	35043.7
GGC1165	SAMN05826882	Human_Gut	Europe	17653090	2464264	2460912	6362281	6365633	1411232	1414584	12727914	100	101	35.3	0	405.353	45507
GGC11650	SRS019026	Human_Oral	North_America	27963070	1405336	1221716	13045573	12290445	1551061	795933	25336018	98.1	100	35.3	0	912.907	66214.3
GGC11651	SRS019027	Human_Oral	North_America	29030827	2311065	1268086	13118887	12332789	1356285	570187	25451676	98.7	100	35.4	0	616.5	50603.4
GGC11652	SRS019028	Human_Oral	North_America	68431464	4458489	3053474	31662262	29257239	4780752	2375729	60919501	97.1	100	35	0	176.699	26673.2
GGC11653	SRS019029	Human_Oral	North_America	29676084	3143791	2228583	13046563	11257147	3197563	1408147	24303710	96.8	100	35	0	170.675	16566
GGC11654	SRS019030	Human_Gut	North_America	92800694	6816185	6674316	42174101	37136092	7883603	2845594	79310193	97	100	34.2	0	314.253	20024.4
GGC11655	SRS019033	Human_Skin	North_America	3000119	335990	90762	1379126	1194241	247444	62559	2573367	98.7	100	35.8	0	53.0213	219.227
GGC11656	SRS019039	Human_Nose	North_America	1894137	606590	115303	679889	492355	254560	67026	1172244	94.4	100	34.5	0	8.55693	41.1074
GGC11657	SRS019045	Human_Oral	North_America	72213113	8528816	8254861	31111963	24317473	9138918	2344428	55429436	95.7	100	34.6	0	453.569	82396
GGC11658	SRS019062	Human_Gut	North_America	45797622	2322898	2444590	20718144	20311990	1343891	937737	41030134	99.7	100	36.3	0	240.612	14020.7
GGC11659	SRS019063	Human_Skin	North_America	6977560	484308	416218	3131798	2945236	297130	110568	6077034	98.8	100	35.7	0	53.1867	72.6356
GGC1166	SAMN03159756	Human_Skin	North_America	1698707	198980	84544	1066559	348624	734392	16457	1415183	147	150	35.7	0	10.2464	56.2865
GGC11660	SRS019064	Human_Skin	North_America	18789759	1705518	1069559	8478623	7536059	1462390	519826	16014682	98	100	35.3	0	50.8347	79.513
GGC11661	SRS019067	Human_Nose	North_America	621978	92961	63915	264523	200579	81277	17333	465102	96.6	100	34.8	0	77.5333	1104.5
GGC11662	SRS019068	Human_Gut	North_America	302151412	42928311	46241858	109461094	103520149	20525926	14584981	212981243	19.7	100	34.5	0	532.925	24521.6
GGC11663	SRS019071	Human_Oral	North_America	116644052	15025022	12953569	44605572	44059889	6198154	5652471	88665461	98.1	100	34.9	0	429.226	22442
GGC11664	SRS019073	Human_Oral	North_America	36123060	1837262	1554700	16928963	15802135	1989222	862394	32731098	98.1	100	35.4	0	189.888	18359.4
GGC11665	SRS019077	Human_Oral	North_America	50140330	3868605	2698624	22716998	20856103	3795637	1934742	43573101	97.3	100	35.3	0	128.997	36576.6
GGC11666	SRS019081	Human_Skin	North_America	9248315	1953813	652169	4036587	2605746	1681385	250544	6642333	97.3	100	35.4	0	44.4633	65.0283
GGC11667	SRS019087	Human_Nose	North_America	1182642	686452	60699	269787	165704	120345	16262	435491	94.5	100	35.1	0	102.667	NA
GGC11668	SRS019090	Human_Gut	North_America	47890357	2603564	2874224	21494527	20918042	1572303	995818	42412569	99.7	100	36.1	0	399.161	26919.6
GGC11669	SRS019116	Human_Skin	North_America	7432395	1786862	828192	2922696	1894645	1384724	356673	4817341	93.1	100	34.5	0	54.2578	266.677
GGC1167	SAMEA3664803	Human_Gut	West_Asia	20553658	352463	342950	9924366	9933879	304874	314387	19858245	99.3	100	37.3	0	85.0197	21425.3
GGC11670	SRS019119	Human_Nose	North_America	766739	96202	48076	334149	288312	84582	38745	622461	95	100	34.8	0	5.61111	29.3229
GGC11671	SRS019120	Human_Oral	North_America	8198404	593838	574089	3708333	3322144	606714	220525	7030477	97.6	100	35.1	0	100.439	19389.2
GGC11672	SRS019122	Human_Oral	North_America	105468335	8433576	7553503	46234004	43247252	6950800	3964048	89481256	0.776	100	35.1	0	420.162	43152.7
GGC11673	SRS019124	Human_Oral	North_America	25271508	2473262	1272515	11065761	10459970	1866748	1260957	21525731	96.2	100	34.4	0	187.227	28663
GGC11674	SRS019125	Human_Oral	North_America	67020833	6527022	2261955	30585359	27646497	7008971	4070109	58231856	95.2	100	34.5	0	497.828	19659.5
GGC11675	SRS019126	Human_Oral	North_America	65776998	5233690	3078204	29412794	28052310	4152921	2792437	57465104	96.6	100	34.7	0	346.662	72166.4
GGC11676	SRS019127	Human_Oral	North_America	43381968	2936143	1980000	19749012	18716813	2469917	1437718	38465825	97.1	100	34.9	0	1043.77	10109.8
GGC11677	SRS019128	Human_Oral	North_America	60248718	4619428	4058656	27692741	23877893	5259345	1444497	51570634	97.2	100	35.2	0	190.88	43388.4
GGC11678	SRS019129	Human_Oral	North_America	17595401	3532383	3021270	5777548	5264200	1488488	975140	11041748	95.5	100	34.6	0	165.018	29055.7
GGC11679	SRS019161	Human_Gut	North_America	99693609	9685071	7330765	43519003	39158770	8335457	3975224	82677773	96.6	100	33.9	0	558.348	24148
GGC1168	SAMEA2582079	Human_Gut	Asia	55520612	10077877	11413392	17682429	16346914	5435586	4100071	34029343	98.8	100	35.7	0	627.706	15535.9
GGC11680	SRS019170	Human_Oral	North_America	25027623	5023735	5205934	7510228	7287726	381718	159216	14797954	99.9	100	36.9	0	1111.24	66903.5
GGC11681	SRS019172	Human_Oral	North_America	45206011	22107672	21963028	580718	554593	46751	20626	1135311	99.7	100	36.6	0	1151.5	NA
GGC11682	SRS019176	Human_Oral	North_America	60666499	18437437	18755041	12094200	11379821	1382142	667763	23474021	99.5	100	35.6	0	148.627	88230.7
GGC11683	SRS019178	Human_Gut	North_America	47185675	2126544	2375898	21603440	21079793	1363483	839836	42683233	99.8	100	36.4	0	213.172	30906.1
GGC11684	SRS019215	Human_Nose	North_America	173477	31889	9476	70463	61649	13829	5015	132112	96.8	100	35	0	39.75	270.5
GGC11685	SRS019219	Human_Oral	North_America	76847897	6052215	5013478	34501527	31280677	5603661	2382811	65782204	97.3	100	34.9	0	1171.71	47289.3
GGC11686	SRS019221	Human_Oral	North_America	3236501	269736	131998	1458461	1376306	205709	123554	2834767	97.2	100	35.1	0	165.75	NA
GGC11687	SRS019225	Human_Oral	North_America	30387221	6276602	2792120	11028788	10289711	3711364	2972287	21318499	94.5	100	34.6	0	210.528	5427.21
GGC11688	SRS019245	Human_Vagina	North_America	168727382	84103324	84039760	286065	298233	23665	35833	584298	98.7	100	36.8	0	174.889	NA
GGC11689	SRS019267	Human_Gut	North_America	123791645	11798908	10756491	52920203	48316043	10566744	5962584	101236246	10.8	100	34.8	0	274.597	33550.5
GGC1169	SAMEA2338633	Human_Gut	South_Europe	60501629	3256796	3236392	27543691	26464750	3022911	1943970	54008441	83.9	87	35.4	0	510.129	NA
GGC11690	SRS019270	Human_Oral	North_America	44321046	9286321	9842505	13041591	12150629	1422742	531780	25192220	99.8	100	36.3	0	456.491	102777
GGC11691	SRS019272	Human_Oral	North_America	63118055	28450014	28165420	3326118	3176503	248516	98901	6502621	99.8	100	36.8	0	280.818	50505.5
GGC11692	SRS019276	Human_Oral	North_America	47128082	10815748	11153097	12899255	12259982	1133620	494347	25159237	99.7	100	36.2	0	130.597	22779.4
GGC11693	SRS019285	Human_Vagina	North_America	42524336	19336216	19204956	2028896	1954268	121715	47087	3983164	99.8	100	36.7	0	401.714	12241.3
GGC11694	SRS019286	Human_Gut	North_America	53922658	16182231	16200852	10964708	10574867	684758	294917	21539575	99.8	100	36.8	0	162.78	6775.38
GGC11695	SRS019327	Human_Oral	North_America	83057782	5812861	4416484	38348593	34479844	6493387	2624638	72828437	96.9	100	35.2	0	339.545	4056.03
GGC11696	SRS019329	Human_Oral	North_America	8341214	635434	487953	3849474	3368353	759071	277950	7217827	97.5	100	35.2	0	93	23914.5
GGC11697	SRS019333	Human_Oral	North_America	25388540	4175706	3010691	10542672	7659471	3844724	961523	18202143	93.4	100	34.5	0	174.053	NA
GGC11698	SRS019339	Human_Nose	North_America	389318	60717	26532	165801	136268	45074	15541	302069	95.1	100	35.1	0	135.667	NA
GGC11699	SRS019348	Human_Oral	North_America	46634994	6523721	6700805	16919472	16490996	1130335	701859	33410468	99.7	100	36.4	0	276.096	3905.38
GGC117	SAMN03270622	Built	West_Asia	5112620	678410	725954	1877900	1830356	176037	128493	3708256	125	125	35.5	0	707	20784.7
GGC1170	SAMN03270450	Built	West_Asia	7941724	1021312	1085517	2949550	2885345	444440	380235	5834895	100	101	35.3	0	126.802	2027.69
GGC11700	SRS019352	Human_Oral	North_America	39895562	18519349	18346992	1534336	1494885	101908	62457	3029221	99.7	100	36.5	0	113.187	20895.5
GGC11701	SRS019360	Human_Oral	North_America	41050201	16564666	16438933	4075219	3971383	383973	280137	8046602	99.5	100	35.8	0	133.315	NA
GGC11702	SRS019372	Human_Nose	North_America	60664836	30310189	30079066	141565	134016	14128	6579	275581	99.7	100	36.1	0	466	820.333
GGC11703	SRS019379	Human_Vagina	North_America	738816	48763	21464	334618	333971	28510	27863	668589	98.6	100	35.2	0	735.667	NA
GGC11704	SRS019381	Human_Gut	North_America	98733511	15892212	9635995	33645139	39560165	3619367	9534393	73205304	98.3	100	34.7	0	460.139	9905.08
GGC11705	SRS019386	Human_Nose	North_America	638394	78836	47342	280085	232131	73149	25195	512216	95.5	100	34.9	0	101.308	738.5
GGC11706	SRS019387	Human_Oral	North_America	34564071	5525839	3278111	14084045	11676076	4206671	1798702	25760121	94.4	100	34.4	0	272.901	124910
GGC11707	SRS019389	Human_Oral	North_America	38482373	1511763	1200641	18366958	17403011	1547394	583447	35769969	98.7	100	35.9	0	484.618	158652
GGC11708	SRS019391	Human_Oral	North_America	4007851	309203	312990	1884628	1501030	499359	115761	3385658	97.6	100	35.2	0	136.19	15739
GGC11709	SRS019397	Human_Gut	North_America	112797443	6858443	6445799	51501511	47991690	7422644	3912823	99493201	9.93	100	35	0	308.907	19841.5
GGC1171	SAMN04359945	Human_Skin	West_Asia	14064246	1156871	1994457	5875252	5037666	1189583	351997	10912918	101	101	35.1	0	77.4629	2570.92
GGC11710	SRS019428	Human_Gut	North_America	54811632	2066881	2642187	25517531	24585033	1685439	752941	50102564	99.8	100	36.6	0	295.958	91163.6
GGC11711	SRS019437	Human_Oral	North_America	45090427	2511157	2542173	20173115	19863982	1221133	912000	40037097	99.7	100	36.5	0	221.279	7940.71
GGC11712	SRS019439	Human_Oral	North_America	55777514	26212042	26002748	1813676	1749048	112579	47951	3562724	99.8	100	36.7	0	266.324	22575
[truncated: 11,484 more rows]

## Sheet: Legend
Table S1. Samples used in this study. The table presents a list of sample names, their sequencing and mapping statistics.
