# Supplementary material for: Metagenomic assessment of the global diversity and distribution of bacteria and fungi
Source: Environ Microbiol. 2020 Dec 2;23(1):316–26. doi: 10.1111/1462-2920.15314 (PMC7898879; doi:10.1111/1462-2920.15314)
Supplement: Supplementary file 11 — Table S2. Spearman correlations between CAZyme gene categories and the B/F ratio. Correlations were not done by discriminating on biomes. [file EMI-23-316-s011.xlsx]

## Sheet: Table S2
group	cazyme	estimate	pvalue	qval
Bact	Bacterial_Alpha_glucans	-0.372	0.068	0.0997333
Bact	Bacterial_Animal	-0.123	0.556	0.6116
Bact	Bacterial_BCW	0.302	0.142	0.173556
Bact	Bacterial_Cellulose	-0.447	0.026	0.044
Bact	Bacterial_Chitin	0.312	0.129	0.166941
Bact	Bacterial_FCW	-0.559	0.004	0.0125714
Bact	Bacterial_Fructans	-0.149	0.476	0.551158
Bact	Bacterial_HemiCellulose	-0.059	0.778	0.8
Bact	Bacterial_Lignin	-0.491	0.013	0.0317778
Bact	Bacterial_PCW	-0.397	0.05	0.0785714
Bact	Bacterial_Pectin	-0.487	0.015	0.033
Fung	Fungal_Alpha_glucans	-0.638	0.001	0.0125714
Fung	Fungal_Animal	-0.468	0.018	0.036
Fung	Fungal_BCW	-0.495	0.012	0.0317778
Fung	Fungal_Cellulose	-0.561	0.004	0.0125714
Fung	Fungal_Chitin	0.053	0.8	0.8
Fung	Fungal_FCW	-0.571	0.003	0.0125714
Fung	Fungal_Fructans	-0.321	0.118	0.16225
Fung	Fungal_HemiCellulose	-0.444	0.026	0.044
Fung	Fungal_Lignin	-0.59	0.002	0.0125714
Fung	Fungal_PCW	-0.574	0.003	0.0125714
Fung	Fungal_Pectin	-0.56	0.004	0.0125714

## Sheet: Legend
Table S2. Spearman correlations between CAZyme gene categories and the B/F ratio. Correlations were not done by discrimenating on biomes.
