# Supplementary material for: Metagenomic assessment of the global diversity and distribution of bacteria and fungi
Source: Environ Microbiol. 2020 Dec 2;23(1):316–26. doi: 10.1111/1462-2920.15314 (PMC7898879; doi:10.1111/1462-2920.15314)
Supplement: Supplementary file 12 — Table S3. List of indicator bacterial and fungal genera associated with different biomes. [file EMI-23-316-s012.xlsx]

## Sheet: fungi
Fungi(n=1057)	indval	pvalue	qvalue	freq	Habitat
Malassezia	0.619081	0.001	0.186529	757	Human_Skin
Hypocreales	0.54328	0.002	0.186529	1444	Phylloplane
Parascedosporium	0.352941	0.001	0.186529	6	Composting
Kluyveromyces	0.33268	0.004	0.186529	78	Dairy
Galactomyces	0.308831	0.009	0.216205	90	Dairy
Archaeorhizomyces	0.290381	0.012	0.236914	100	Soil
Zygosaccharomyces	0.286605	0.006	0.186529	27	Dairy
Cyllamyces	0.275182	0.005	0.186529	8	Bovine_Rumen
Lachancea	0.268628	0.006	0.186529	34	Dairy
Candida	0.251625	0.013	0.236914	417	Dairy
Mortierella	0.241537	0.01	0.224894	51	Root
Saccharomyces	0.241241	0.013	0.236914	219	Dairy
Yarrowia	0.241125	0.004	0.186529	39	Dairy
Graphium	0.234069	0.003	0.186529	9	Composting
Eremothecium	0.229133	0.007	0.189718	13	Dairy
Ashbya	0.228496	0.008	0.196651	14	Dairy
Pleosporales	0.224636	0.023	0.259771	493	Human_Skin
Ophiocordyceps	0.221864	0.006	0.186529	14	Composting
Geomyces	0.208231	0.006	0.186529	16	Root
Fusarium	0.206366	0.007	0.189718	15	Composting
Hydropisphaera	0.176471	0.003	0.186529	3	Composting
Basipetospora	0.176454	0.006	0.186529	4	Composting
Petriella	0.176338	0.005	0.186529	5	Composting
Septofusidium	0.17605	0.005	0.186529	4	Composting
Umbelopsis	0.172885	0.043	0.274851	71	Soil
Olpidium	0.166667	0.003	0.186529	2	Root
Lichenomphalia	0.165515	0.015	0.247734	60	Soil
Spizellomycetales.and.Rhizophlyctidales	0.152682	0.025	0.259771	55	Fresh_Water
Tricholoma	0.149983	0.029	0.259771	62	Soil
Acremonium	0.142662	0.029	0.259771	26	Composting
Russula	0.126886	0.028	0.259771	49	Soil
Priceomyces	0.124289	0.007	0.189718	12	Dairy
Schizophyllum	0.122671	0.033	0.266207	69	Soil
Penicillium	0.121181	0.052	0.274851	176	Soil
Halosarpheia	0.117647	0.001	0.186529	2	Composting
Monilia	0.117647	0.002	0.186529	2	Composting
Mythicomyces	0.117645	0.004	0.186529	3	Composting
Athelia	0.117637	0.027	0.259771	47	Soil
Ascobolus	0.117286	0.005	0.186529	6	Composting
Corollospora	0.116479	0.003	0.186529	3	Composting
Rhizophydium	0.115824	0.013	0.236914	12	Root
Lasiobolidium	0.115713	0.004	0.186529	3	Composting
Hygrocybe	0.112094	0.022	0.259771	38	Soil
Neocallimastix	0.110557	0.012	0.236914	8	Bovine_Rumen
Piloderma	0.108837	0.032	0.266207	38	Soil
Piromyces	0.100805	0.021	0.259771	25	Bovine_Rumen
Bipolaris	0.0946169	0.106	0.274851	8878	Human_Skin
Cyniclomyces	0.0945078	0.013	0.236914	14	Dog_Gut
Bensingtonia	0.0943126	0.008	0.196651	12	Fresh_Water
Lactarius	0.0936118	0.054	0.274851	63	Soil
Trichoderma	0.0922247	0.005	0.186529	5	Composting
Schizosaccharomyces	0.0905077	0.062	0.274851	65	Root
Mycena	0.0894727	0.027	0.259771	34	Soil
Cortinarius	0.0878008	0.034	0.266207	32	Soil
Meyerozyma	0.0864506	0.026	0.259771	23	Fresh_Water
Psathyrella	0.0854676	0.051	0.274851	82	Soil
Calostoma	0.0833333	0.004	0.186529	1	Root
Torulaspora	0.0832406	0.002	0.186529	5	Dairy
Clavulicium	0.0826261	0.049	0.274851	52	Soil
Anoplodactylus	0.0821067	0.007	0.189718	6	Dairy
Cunninghamella	0.0806486	0.042	0.274851	46	Soil
Chrysoporthe	0.0803547	0.008	0.196651	3	Root
Basidioascus	0.0793738	0.021	0.259771	28	Soil
Daedalea	0.0792343	0.029	0.259771	31	Soil
Wickerhamomyces	0.0784854	0.016	0.252418	10	Dairy
Satchmopsis	0.0769231	0.014	0.24259	8	Fresh_Water
Pseudogymnoascus	0.0753333	0.013	0.236914	4	Root
Nowakowskiella	0.0729009	0.02	0.259771	12	Fresh_Water
Suillus	0.072253	0.035	0.270036	32	Soil
Tulasnella	0.0706871	0.044	0.274851	43	Soil
Phialemonium	0.0705082	0.017	0.259771	6	Root
Mycosphaerella	0.0700428	0.045	0.274851	46	Soil
Rhodotorula	0.0683828	0.058	0.274851	97	Fresh_Water
Gloeophyllum	0.0672208	0.019	0.259771	24	Soil
Cordyceps	0.0655619	0.015	0.247734	8	Fermented
Lipomyces	0.0638636	0.032	0.266207	18	Fresh_Water
Trechispora	0.0620518	0.028	0.259771	24	Soil
Tuber	0.0604895	0.051	0.274851	19	Fermented
Glomus	0.059885	0.086	0.274851	106	Soil
Lasiosphaeris	0.0588235	0.003	0.186529	1	Composting
Scedosporium	0.0588235	0.003	0.186529	1	Composting
Cladobotryum	0.0588235	0.004	0.186529	1	Composting
Glomerulispora	0.0588235	0.004	0.186529	1	Composting
Nimbospora	0.0588235	0.004	0.186529	1	Composting
Halosphaeriopsis	0.0588235	0.006	0.186529	1	Composting
Mycoarachis	0.0588235	0.007	0.189718	1	Composting
Melanospora	0.0584243	0.01	0.224894	4	Composting
Saccobolus	0.0583732	0.005	0.186529	3	Composting
Paratritirachium	0.0581998	0.048	0.274851	26	Soil
Massariosphaeria	0.0579044	0.011	0.236914	2	Composting
Orpinomyces	0.0555556	0.003	0.186529	1	Bovine_Rumen
Gibberella	0.0554785	0.023	0.259771	4	Composting
Tricladium	0.0544566	0.029	0.259771	13	Fresh_Water
Microascus	0.0542012	0.018	0.259771	4	Composting
Wallemiomycetes	0.053863	0.046	0.274851	20	Soil
Brachyconidiellopsis	0.0534616	0.016	0.252418	3	Composting
Caloscypha	0.0534616	0.016	0.252418	3	Composting
Meliniomyces	0.0530973	0.042	0.274851	18	Soil
Dipodascopsis	0.0525603	0.03	0.259918	13	Fresh_Water
Amphinema	0.0524062	0.04	0.274851	19	Soil
Collophora	0.0519065	0.041	0.274851	21	Soil
Torpedospora	0.0505591	0.015	0.247734	2	Composting
Rozella	0.0504726	0.033	0.266207	11	Fresh_Water
Coprinopsis	0.0499822	0.044	0.274851	19	Composting
Isaria	0.0499463	0.014	0.24259	3	Composting
Custingophora	0.0498786	0.01	0.224894	3	Composting
Sagenomella	0.0491794	0.058	0.274851	19	Soil
Cephalotheca	0.048951	0.019	0.259771	4	Root
Miladina	0.0484699	0.011	0.236914	3	Composting
Mytilinidion	0.0471976	0.058	0.274851	16	Soil
Sarcomyxa	0.0464921	0.029	0.259771	7	Fresh_Water
Pyxidiophora	0.0443308	0.006	0.186529	2	Composting
Gautieria	0.0442478	0.043	0.274851	15	Soil
Tremella	0.0437263	0.044	0.274851	8	Bovine_Rumen
Inocybe	0.0433204	0.067	0.274851	20	Soil
Rhizopogon	0.0427703	0.058	0.274851	20	Soil
Sistotrema	0.0424338	0.072	0.274851	28	Soil
Hypocrea	0.0422867	0.059	0.274851	16	Composting
Leucoagaricus	0.0412979	0.051	0.274851	14	Soil
Trichophaea	0.0412979	0.051	0.274851	14	Soil
Sclerotium	0.0411292	0.061	0.274851	16	Soil
Mucor	0.0409627	0.077	0.274851	18	Root
Magnusiomyces	0.0407534	0.013	0.236914	3	Dairy
Morosphaeria	0.0401494	0.132	0.274851	43	Human_Skin
Phialocephala	0.0399611	0.089	0.274851	17	Soil
Sporobolomyces	0.0398087	0.086	0.274851	32	Fresh_Water
Pichia	0.0392482	0.068	0.274851	60	Fermented
Jaminaea	0.0392157	0.104	0.274851	42	Human_Skin
Hygrophorus	0.0389003	0.061	0.274851	15	Soil
Villosiclava	0.0384615	0.008	0.196651	1	Fermented
Phomopsis	0.0381176	0.024	0.259771	5	Fresh_Water
Microbotryum	0.0380041	0.038	0.274851	6	Fresh_Water
Debaryomyces	0.0379981	0.037	0.274851	5	Dairy
Pilobolus	0.0377088	0.021	0.259771	3	Fermented
Kabatiella	0.037409	0.11	0.274851	48	Marine
Chytriomyces	0.0373007	0.195	0.292777	228	Fresh_Water
Chaetomium	0.0362022	0.087	0.274851	20	Root
Boletus	0.0353982	0.063	0.274851	12	Soil
Camarophyllopsis	0.0353982	0.067	0.274851	12	Soil
Leucosporidium	0.0339633	0.074	0.274851	9	Root
Neurospora	0.0328726	0.155	0.274851	78	Soil
Clavulina	0.0324484	0.058	0.274851	11	Soil
Rhizoscyphus	0.0324484	0.08	0.274851	11	Soil
Maunachytrium	0.0323598	0.088	0.274851	16	Root
Sebacina	0.0316771	0.101	0.274851	12	Soil
Chondrostereum	0.0310672	0.074	0.274851	12	Pig_Gut
Heterogastridium	0.0307692	0.019	0.259771	2	Fermented
Leucocintractia	0.0307692	0.035	0.270036	4	Marine
Coccidioides	0.0300858	0.047	0.274851	7	Fermented
Phoma	0.0300323	0.078	0.274851	13	Composting
Cenococcum	0.0294985	0.075	0.274851	10	Soil
Cladophialophora	0.0294985	0.075	0.274851	10	Soil
Melastiza	0.0294985	0.086	0.274851	10	Soil
Leohumicola	0.0290098	0.089	0.274851	12	Soil
Lobulomyces	0.0288462	0.014	0.24259	3	Fresh_Water
Catenomyces	0.0288462	0.028	0.259771	3	Fresh_Water
Tetrachaetum	0.0288462	0.029	0.259771	3	Fresh_Water
Monoblepharella	0.0288462	0.033	0.266207	3	Fresh_Water
Hydnum	0.028349	0.078	0.274851	11	Soil
Ramariopsis	0.0283018	0.104	0.274851	13	Soil
Bulleromyces	0.027519	0.086	0.274851	10	Fermented
Clavispora	0.0274585	0.071	0.274851	19	Fresh_Water
Capronia	0.0273354	0.095	0.274851	13	Soil
Elaphomyces	0.0265487	0.072	0.274851	9	Soil
Cantharellus	0.0265487	0.074	0.274851	9	Soil
Craterellus	0.0265487	0.074	0.274851	9	Soil
Zygoascus	0.0264793	0.095	0.274851	10	Soil
Nakaseomyces	0.0261472	0.075	0.274851	11	Food
Geotrichum	0.0261042	0.058	0.274851	6	Fermented
Dipodascus	0.0258417	0.074	0.274851	12	Fermented
Vanderwaltozyma	0.0251216	0.108	0.274851	15	Dairy
Metschnikowia	0.02421	0.152	0.274851	30	Fresh_Water
Calyptrozyma	0.0235988	0.06	0.274851	8	Soil
Panellus	0.0235988	0.065	0.274851	8	Soil
Tilletiopsis	0.0235755	0.164	0.274851	29	Human_Skin
Hyphodontia	0.0233832	0.145	0.274851	26	Soil
Pseudallescheria	0.0233617	0.069	0.274851	7	Marine
Quambalaria	0.0231653	0.128	0.274851	18	Human_Nose
Gliophorus	0.0231111	0.073	0.274851	9	Soil
Auricularia	0.0230246	0.158	0.274851	21	Soil
Peltigera	0.0224954	0.079	0.274851	9	Fresh_Water
Craterocolla	0.0224459	0.091	0.274851	11	Soil
Lentinus	0.0220741	0.052	0.274851	6	Fresh_Water
Tetracladium	0.0214213	0.14	0.274851	19	Fresh_Water
Phyllactinia	0.0208333	0.013	0.236914	1	Dairy
Troposporella	0.020661	0.109	0.274851	15	Soil
Entoloma	0.020649	0.057	0.274851	7	Soil
Umbelopis	0.020649	0.063	0.274851	7	Soil
Amanita	0.0206475	0.118	0.274851	15	Soil
Scolecobasidium	0.020356	0.087	0.274851	9	Soil
Sphaerobolus	0.0201183	0.064	0.274851	8	Soil
Cyberlindnera	0.0200637	0.142	0.274851	20	Fermented
Thelephora	0.0198631	0.078	0.274851	8	Soil
Serpula	0.0197902	0.09	0.274851	11	Fresh_Water
Zygowilliopsis	0.0192793	0.032	0.266207	3	Dairy
Entophlyctis	0.0192308	0.024	0.259771	2	Fresh_Water
Capreolus	0.0192308	0.025	0.259771	2	Fresh_Water
Neolecta	0.0192308	0.025	0.259771	2	Fresh_Water
Sarcodon	0.0190613	0.063	0.274851	8	Soil
Lachnum	0.0190295	0.138	0.274851	14	Soil
Valsaria	0.0183403	0.04	0.274851	3	Fresh_Water
Peziza	0.0182953	0.029	0.259771	3	Fresh_Water
Ambrosiozyma	0.0178125	0.098	0.274851	8	Fresh_Water
Paraglomus	0.0176991	0.054	0.274851	6	Soil
Clavaria	0.0176991	0.062	0.274851	6	Soil
Albatrellus	0.0176991	0.064	0.274851	6	Soil
Sarcoleotia	0.0176991	0.064	0.274851	6	Soil
Geopora	0.0176991	0.083	0.274851	6	Soil
Pulcherricium	0.0175512	0.093	0.274851	10	Soil
Leptodontidium	0.0174466	0.037	0.274851	3	Fresh_Water
Friedmanniomyces	0.0174466	0.038	0.274851	3	Fresh_Water
Geoglossum	0.0172359	0.1	0.274851	10	Soil
Helicoon	0.0172029	0.111	0.274851	11	Soil
Helvella	0.0170978	0.057	0.274851	7	Soil
Sterigmatomyces	0.0170172	0.066	0.274851	7	Fresh_Water
Diplodia	0.0170076	0.074	0.274851	7	Soil
Rhizoctonia	0.0168122	0.07	0.274851	7	Soil
Chalara	0.0167671	0.093	0.274851	9	Soil
Haptocillium	0.0166732	0.034	0.266207	3	Fresh_Water
Lobaria	0.0166732	0.034	0.266207	3	Fresh_Water
Nephrochytrium	0.0166732	0.036	0.273755	3	Fresh_Water
Wallemia	0.0161611	0.159	0.274851	19	Human_Skin
Sarcinomyces	0.0161264	0.075	0.274851	5	Fresh_Water
Acaulospora	0.0159997	0.046	0.274851	4	Fresh_Water
Melanotaenium	0.015873	0.16	0.274851	17	Human_Skin
Chaetothyriales	0.0157748	0.1	0.274851	9	Soil
Delitschia	0.0156477	0.097	0.274851	9	Soil
Spizellomyces	0.0156121	0.149	0.274851	15	Soil
Taphrina	0.0155273	0.186	0.282474	22	Fresh_Water
Hanseniaspora	0.0153117	0.162	0.274851	18	Fresh_Water
Scytalidium	0.0152807	0.096	0.274851	9	Soil
Phaeomoniella	0.0149731	0.086	0.274851	7	Soil
Hydropus	0.0147493	0.053	0.274851	5	Soil
Truncocolumella	0.0147493	0.055	0.274851	5	Soil
Hebeloma	0.0147493	0.059	0.274851	5	Soil
Galerina	0.0147493	0.062	0.274851	5	Soil
Spathularia	0.0147493	0.063	0.274851	5	Soil
Heterobasidion	0.0147493	0.064	0.274851	5	Soil
Pluteus	0.0147493	0.064	0.274851	5	Soil
Rhizophagus	0.0147493	0.065	0.274851	5	Soil
Ramaria	0.0147493	0.066	0.274851	5	Soil
Humidicutis	0.0147493	0.068	0.274851	5	Soil
Fonsecaea	0.0147493	0.07	0.274851	5	Soil
Pleurotus	0.0147493	0.073	0.274851	5	Soil
Pachylepyrium	0.0147493	0.08	0.274851	5	Soil
Calcarisporium	0.0144991	0.059	0.274851	6	Soil
Oidiodendron	0.0144734	0.136	0.274851	15	Fresh_Water
Gymnosporangium	0.0141112	0.078	0.274851	6	Soil
Stomiopeltis	0.0141112	0.083	0.274851	6	Soil
Hyaloscypha	0.0140885	0.1	0.274851	8	Soil
Myrothecium	0.0140188	0.071	0.274851	8	Soil
Sclerotinia	0.0138711	0.079	0.274851	6	Soil
Kendrickiella	0.0138314	0.075	0.274851	7	Soil
Volvariella	0.0136669	0.091	0.274851	9	Soil
Sigmoidea	0.0131702	0.057	0.274851	5	Fresh_Water
Leptosphaeria	0.013108	0.183	0.279929	22	Soil
Rigidoporus	0.0130719	0.134	0.274851	14	Human_Skin
Tapinella	0.0128953	0.095	0.274851	7	Soil
Exophiala	0.012207	0.16	0.274851	15	Soil
Multiclavula	0.0120759	0.1	0.274851	7	Soil
Funneliformis	0.0117994	0.054	0.274851	4	Soil
Entorrhiza	0.0117994	0.055	0.274851	4	Soil
Gyrodontium	0.0117994	0.058	0.274851	4	Soil
Berlesiella	0.0117994	0.06	0.274851	4	Soil
Microglossum	0.0117994	0.06	0.274851	4	Soil
Rhodocybella	0.0117994	0.06	0.274851	4	Soil
Simocybe	0.0117994	0.061	0.274851	4	Soil
Bolbitiaceae	0.0117994	0.062	0.274851	4	Soil
Artomyces	0.0117994	0.063	0.274851	4	Soil
Henningsomyces	0.0117994	0.066	0.274851	4	Soil
Pezizella	0.0117994	0.067	0.274851	4	Soil
Microthyrium	0.0117994	0.069	0.274851	4	Soil
Heliocybe	0.0117994	0.071	0.274851	4	Soil
Kionochaeta	0.0117994	0.076	0.274851	4	Soil
Leotia	0.0117994	0.084	0.274851	4	Soil
Trichaptum	0.0116624	0.119	0.274851	9	Soil
Trimmatostroma	0.011353	0.119	0.274851	9	Soil
Komagataella	0.0112113	0.191	0.28841	19	Dairy
Rhizina	0.0111214	0.11	0.274851	13	Soil
Emericella	0.0110866	0.095	0.274851	7	Soil
Ascoidea	0.0110065	0.079	0.274851	5	Wastewater
Lepidostroma	0.0109342	0.081	0.274851	5	Soil
Resinicium	0.0107258	0.126	0.274851	8	Soil
Pseudohydnum	0.0106733	0.098	0.274851	6	Soil
Teratosphaeria	0.0106528	0.131	0.274851	11	Fresh_Water
Platygloea	0.0102203	0.134	0.274851	10	Soil
Guepinia	0.0101872	0.091	0.274851	6	Soil
Verruculopsis	0.0101695	0.055	0.274851	3	Pig_Gut
Pertusaria	0.0101561	0.148	0.274851	10	Dog_Gut
Trichophyton	0.00999052	0.175	0.274851	13	Human_Skin
Melampsoridium	0.00961538	0.019	0.259771	1	Fresh_Water
Hyphoderma	0.00961538	0.02	0.259771	1	Fresh_Water
Seiridium	0.00961538	0.021	0.259771	1	Fresh_Water
Ceraceomyces	0.00961538	0.022	0.259771	1	Fresh_Water
Hyponectria	0.00961538	0.022	0.259771	1	Fresh_Water
Gromochytrium	0.00961538	0.023	0.259771	1	Fresh_Water
Passeriniella	0.00961538	0.024	0.259771	1	Fresh_Water
Delfinachytrium	0.00961538	0.025	0.259771	1	Fresh_Water
Ambrosiella	0.00961538	0.026	0.259771	1	Fresh_Water
Cladochytrium	0.00961538	0.026	0.259771	1	Fresh_Water
Paxillus	0.00961538	0.026	0.259771	1	Fresh_Water
Helotiales	0.00961538	0.027	0.259771	1	Fresh_Water
Pleochaeta	0.00961538	0.027	0.259771	1	Fresh_Water
Bimuria	0.00961538	0.028	0.259771	1	Fresh_Water
Chrysomphalina	0.00961538	0.028	0.259771	1	Fresh_Water
Gloiocephala	0.00961538	0.028	0.259771	1	Fresh_Water
Jatropha	0.00961538	0.028	0.259771	1	Fresh_Water
Kirschsteiniothelia	0.00961538	0.028	0.259771	1	Fresh_Water
Ramalina	0.00961538	0.028	0.259771	1	Fresh_Water
Strobiloscypha	0.00961538	0.028	0.259771	1	Fresh_Water
Lunulospora	0.00961538	0.029	0.259771	1	Fresh_Water
Chaenothecopsis	0.00961538	0.03	0.259918	1	Fresh_Water
Cladoriella	0.00961538	0.03	0.259918	1	Fresh_Water
Glypholecia	0.00961538	0.03	0.259918	1	Fresh_Water
Mycochaetophora	0.00961538	0.031	0.266207	1	Fresh_Water
Fibricium	0.00961538	0.033	0.266207	1	Fresh_Water
Oxydothis	0.00961538	0.034	0.266207	1	Fresh_Water
Zygorhizidium	0.00961538	0.034	0.266207	1	Fresh_Water
Ascocratera	0.00961538	0.036	0.273755	1	Fresh_Water
Nematoloma	0.00961538	0.037	0.274851	1	Fresh_Water
Nucleophaga	0.00961538	0.038	0.274851	1	Fresh_Water
Oxyporus	0.00961538	0.041	0.274851	1	Fresh_Water
Exobasidium	0.00960642	0.166	0.274851	12	Soil
Trichoglossum	0.00955715	0.075	0.274851	6	Soil
Verrucaria	0.00953569	0.113	0.274851	7	Soil
Nectria	0.00951209	0.114	0.274851	8	Soil
Ophiostoma	0.0093221	0.126	0.274851	7	Soil
Armillaria	0.00931391	0.05	0.274851	2	Fresh_Water
Geopyxis	0.00917015	0.055	0.274851	2	Fresh_Water
Infundibura	0.00914156	0.194	0.292105	13	Human_Skin
Absidia	0.00892721	0.138	0.274851	8	Soil
Alatospora	0.00885863	0.141	0.274851	10	Fresh_Water
Otidea	0.00884956	0.05	0.274851	3	Soil
Moniliophthora	0.00884956	0.053	0.274851	3	Soil
Stachybotrys	0.00884956	0.056	0.274851	3	Soil
Muscodor	0.00884956	0.058	0.274851	3	Soil
Tephrocybe	0.00884956	0.058	0.274851	3	Soil
Inonotus	0.00884956	0.059	0.274851	3	Soil
Septoglomus	0.00884956	0.06	0.274851	3	Soil
Tremellodendron	0.00884956	0.06	0.274851	3	Soil
Rhizoclosmatium	0.00884956	0.061	0.274851	3	Soil
Agrocybe	0.00884956	0.062	0.274851	3	Soil
Byssoascus	0.00884956	0.062	0.274851	3	Soil
Chaetothyriomycetidae	0.00884956	0.063	0.274851	3	Soil
Cotylidia	0.00884956	0.063	0.274851	3	Soil
Ambomucor	0.00884956	0.064	0.274851	3	Soil
Gymnopus	0.00884956	0.064	0.274851	3	Soil
Kavinia	0.00884956	0.064	0.274851	3	Soil
Brachyalara	0.00884956	0.065	0.274851	3	Soil
Embellisia	0.00884956	0.066	0.274851	3	Soil
Jaapia	0.00884956	0.066	0.274851	3	Soil
Pholiotina	0.00884956	0.066	0.274851	3	Soil
Coniochaeta	0.00884956	0.067	0.274851	3	Soil
Amylocorticium	0.00884956	0.068	0.274851	3	Soil
Sarcosphaera	0.00884956	0.069	0.274851	3	Soil
Humaria	0.00884956	0.07	0.274851	3	Soil
Laxitextum	0.00884956	0.07	0.274851	3	Soil
Microscypha	0.00884956	0.07	0.274851	3	Soil
Flavoparmelia	0.00884956	0.071	0.274851	3	Soil
Malbranchea	0.00884956	0.071	0.274851	3	Soil
Chaetomella	0.00884956	0.077	0.274851	3	Soil
Oedogoniomyces	0.00884956	0.085	0.274851	3	Soil
Mastigobasidium	0.00884318	0.061	0.274851	2	Fresh_Water
Wickerhamiella	0.00876432	0.039	0.274851	2	Fresh_Water
Ceratocystis	0.00876432	0.047	0.274851	2	Fresh_Water
Stereocaulon	0.00876432	0.053	0.274851	2	Fresh_Water
Udeniomyces	0.00876432	0.053	0.274851	2	Fresh_Water
Diploschistes	0.00876432	0.055	0.274851	2	Fresh_Water
Dioszegia	0.00876432	0.06	0.274851	2	Fresh_Water
Ophioceras	0.00876432	0.063	0.274851	2	Fresh_Water
Pyrrhospora	0.00876432	0.063	0.274851	2	Fresh_Water
Ajellomyces	0.00871251	0.07	0.274851	4	Soil
Saccharomycodes	0.00861381	0.088	0.274851	4	Fresh_Water
Powellomyces	0.00833661	0.069	0.274851	2	Fresh_Water
Arkaya	0.00823544	0.114	0.274851	6	Fresh_Water
Clitocybe	0.00820063	0.091	0.274851	4	Soil
Echinodontium	0.00808269	0.102	0.274851	4	Soil
Macrorhabdus	0.00806452	0.061	0.274851	1	Dog_Gut
Thecaphora	0.00805166	0.075	0.274851	3	Fresh_Water
Passalora	0.00805166	0.089	0.274851	3	Fresh_Water
Sparassis	0.00800496	0.076	0.274851	4	Soil
Gyromitra	0.00800496	0.089	0.274851	4	Soil
Epichloe	0.00800496	0.09	0.274851	4	Soil
Neoscytalidium	0.00800496	0.101	0.274851	4	Soil
Erythrobasidium	0.00795523	0.102	0.274851	4	Fresh_Water
Cyathus	0.00789266	0.104	0.274851	5	Soil
Paramicrosporidium	0.00776612	0.15	0.274851	9	Soil
Pyxine	0.00769231	0.059	0.274851	1	Marine
Hydropunctaria	0.00769231	0.063	0.274851	1	Marine
Calicium	0.00764	0.188	0.285102	10	Human_Skin
Cochliobolus	0.00762148	0.174	0.274851	10	Soil
Bullera	0.00761651	0.147	0.274851	7	Soil
Sporidiobolus	0.00756076	0.114	0.274851	3	Fresh_Water
Cepedea	0.00754683	0.104	0.274851	4	Fresh_Water
Femsjonia	0.00746965	0.158	0.274851	8	Human_Skin
Pseudorobillarda	0.00736364	0.135	0.274851	5	Fresh_Water
Salsuginea	0.00735805	0.089	0.274851	2	Fresh_Water
Drechslerella	0.00735805	0.096	0.274851	2	Fresh_Water
Xanthoria	0.00735805	0.101	0.274851	2	Fresh_Water
Peccania	0.00735805	0.106	0.274851	2	Fresh_Water
Asterophora	0.00735805	0.109	0.274851	2	Fresh_Water
Letrouitia	0.00735805	0.115	0.274851	2	Fresh_Water
Septobasidium	0.00735805	0.117	0.274851	2	Fresh_Water
Williopsis	0.00735805	0.125	0.274851	2	Fresh_Water
Herpotrichia	0.00735805	0.127	0.274851	2	Fresh_Water
Rhynchosporium	0.00735805	0.127	0.274851	2	Fresh_Water
Ustilentyloma	0.00735805	0.127	0.274851	2	Fresh_Water
Cetradonia	0.00735805	0.136	0.274851	2	Fresh_Water
Graphiola	0.00712407	0.177	0.276279	9	Human_Skin
Phaeosphaeriaceae	0.00691268	0.122	0.274851	2	Fresh_Water
Puccinia	0.00689717	0.148	0.274851	3	Fresh_Water
Guignardia	0.00689717	0.182	0.279613	3	Fresh_Water
Syzygospora	0.00685337	0.192	0.289506	9	Human_Skin
Trametes	0.0068491	0.173	0.274851	3	Fresh_Water
Verticillium	0.00672466	0.183	0.279929	8	Soil
Phanerochaete	0.00668823	0.153	0.274851	3	Wastewater
Cryomyces	0.006406	0.195	0.292777	4	Fresh_Water
Hypsizygus	0.00595908	0.156	0.274851	3	Fresh_Water
Pochonia	0.00595908	0.165	0.274851	3	Fresh_Water
Phaeotrichum	0.00595908	0.166	0.274851	3	Fresh_Water
Buellia	0.00589971	0.116	0.274851	2	Soil
Fibulobasidium	0.00589971	0.116	0.274851	2	Soil
Hydnellum	0.00589971	0.118	0.274851	2	Soil
Erysiphe	0.00589971	0.12	0.274851	2	Soil
Humicola	0.00589971	0.122	0.274851	2	Soil
Cantharellula	0.00589971	0.123	0.274851	2	Soil
Dothidea	0.00589971	0.124	0.274851	2	Soil
Anomoporia	0.00589971	0.125	0.274851	2	Soil
Donkioporia	0.00589971	0.125	0.274851	2	Soil
Richoniella	0.00589971	0.125	0.274851	2	Soil
Venturia	0.00589971	0.125	0.274851	2	Soil
Chromosera	0.00589971	0.126	0.274851	2	Soil
Tubaria	0.00589971	0.126	0.274851	2	Soil
Barssia	0.00589971	0.127	0.274851	2	Soil
Leucopaxillus	0.00589971	0.127	0.274851	2	Soil
Phialea	0.00589971	0.127	0.274851	2	Soil
Polyozellus	0.00589971	0.127	0.274851	2	Soil
Chlorophyllum	0.00589971	0.129	0.274851	2	Soil
Hydnochaete	0.00589971	0.13	0.274851	2	Soil
Phellinus	0.00589971	0.132	0.274851	2	Soil
Rosellinia	0.00589971	0.132	0.274851	2	Soil
Gliomastix	0.00589971	0.134	0.274851	2	Soil
Bagnisiella	0.00589971	0.135	0.274851	2	Soil
Epibryon	0.00589971	0.135	0.274851	2	Soil
Ampulloclitocybe	0.00589971	0.136	0.274851	2	Soil
Batcheloromyces	0.00589971	0.136	0.274851	2	Soil
Lambertella	0.00589971	0.137	0.274851	2	Soil
Macrolepiota	0.00589971	0.137	0.274851	2	Soil
Melanconis	0.00589971	0.137	0.274851	2	Soil
Anthracobia	0.00589971	0.138	0.274851	2	Soil
Melanoleuca	0.00589971	0.138	0.274851	2	Soil
Mollisia	0.00589971	0.138	0.274851	2	Soil
Hyphodiscus	0.00589971	0.139	0.274851	2	Soil
Lyophyllum	0.00589971	0.139	0.274851	2	Soil
Gaeumannomyces	0.00589971	0.14	0.274851	2	Soil
Climacodon	0.00589971	0.141	0.274851	2	Soil
Diatrype	0.00589971	0.142	0.274851	2	Soil
Lecythophora	0.00589971	0.142	0.274851	2	Soil
Auriscalpium	0.00589971	0.143	0.274851	2	Soil
Favolaschia	0.00589971	0.143	0.274851	2	Soil
Turbinellus	0.00589971	0.143	0.274851	2	Soil
Camarophyllus	0.00589971	0.144	0.274851	2	Soil
Marthamyces	0.00589971	0.144	0.274851	2	Soil
Myxotrichum	0.00589971	0.144	0.274851	2	Soil
Pleurotheciella	0.00589971	0.144	0.274851	2	Soil
Flammispora	0.00589971	0.145	0.274851	2	Soil
Leucogyrophana	0.00589971	0.145	0.274851	2	Soil
Natipusilla	0.00589971	0.145	0.274851	2	Soil
Clitopilus	0.00589971	0.146	0.274851	2	Soil
Colacogloea	0.00589971	0.146	0.274851	2	Soil
Fusarium.solani.species.complex	0.00589971	0.146	0.274851	2	Soil
Kraurogymnocarpa	0.00589971	0.146	0.274851	2	Soil
Nidula	0.00589971	0.146	0.274851	2	Soil
Chaetosphaeria	0.00589971	0.147	0.274851	2	Soil
Ganoderma	0.00589971	0.147	0.274851	2	Soil
Mycogloea	0.00589971	0.147	0.274851	2	Soil
Epiglia	0.00589971	0.148	0.274851	2	Soil
Geminibasidium	0.00589971	0.148	0.274851	2	Soil
Hiogispora	0.00589971	0.149	0.274851	2	Soil
Hemicarpenteles	0.00589971	0.15	0.274851	2	Soil
Elaphocordyceps	0.00589971	0.153	0.274851	2	Soil
Geastrum	0.00589971	0.153	0.274851	2	Soil
Dictyonema	0.00589971	0.155	0.274851	2	Soil
Pseudocercosporella	0.00589971	0.155	0.274851	2	Soil
Peniophorella	0.00589971	0.156	0.274851	2	Soil
Laetisaria	0.00589971	0.157	0.274851	2	Soil
Rasamsonia	0.00589971	0.17	0.274851	2	Soil
Tremiscus	0.00582603	0.168	0.274851	3	Soil
Paragyrodon	0.00580834	0.19	0.28731	3	Soil
Trichomonascus	0.00576372	0.184	0.280242	3	Soil
Amniculicola	0.00556011	0.127	0.274851	2	Marine
Ceriporiopsis	0.00546709	0.19	0.28731	3	Soil
Hericium	0.00509358	0.168	0.274851	3	Soil
Cylindrocladiella	0.00509358	0.178	0.276279	3	Soil
Peltula	0.00509358	0.197	0.29536	3	Soil
Melanoporia	0.00509358	0.2	0.29901	3	Soil
Coniophora	0.00448127	0.2	0.29901	3	Soil
Tolypocladium	0.0037594	0.103	0.274851	1	Wastewater
Claroideoglomus	0.0037594	0.11	0.274851	1	Wastewater
Echinoplaca	0.0037594	0.111	0.274851	1	Wastewater
Scutellinia	0.0037594	0.111	0.274851	1	Wastewater
Schizoblastosporion	0.0037594	0.121	0.274851	1	Wastewater
Catenochytridium	0.0037594	0.127	0.274851	1	Wastewater
Remersonia	0.00294985	0.13	0.274851	1	Soil
Letharia	0.00294985	0.133	0.274851	1	Soil
Helicascus	0.00294985	0.138	0.274851	1	Soil
Leptogium	0.00294985	0.138	0.274851	1	Soil
Calosphaeria	0.00294985	0.139	0.274851	1	Soil
Merimbla	0.00294985	0.139	0.274851	1	Soil
Drechmeria	0.00294985	0.14	0.274851	1	Soil
Apiosporina	0.00294985	0.141	0.274851	1	Soil
Marchandiomyces	0.00294985	0.141	0.274851	1	Soil
Cryptosporiopsis	0.00294985	0.142	0.274851	1	Soil
Pseudocolus	0.00294985	0.142	0.274851	1	Soil
Dendryphion	0.00294985	0.143	0.274851	1	Soil
Moleospora	0.00294985	0.143	0.274851	1	Soil
Pulvinula	0.00294985	0.143	0.274851	1	Soil
Farrowia	0.00294985	0.144	0.274851	1	Soil
Filobasidium	0.00294985	0.144	0.274851	1	Soil
Lasiodiplodia	0.00294985	0.144	0.274851	1	Soil
Parmotrema	0.00294985	0.144	0.274851	1	Soil
Pyronema	0.00294985	0.144	0.274851	1	Soil
Warcupiella	0.00294985	0.144	0.274851	1	Soil
Saccardoella	0.00294985	0.145	0.274851	1	Soil
Catathelasma	0.00294985	0.146	0.274851	1	Soil
Phacidium	0.00294985	0.146	0.274851	1	Soil
Trichocoma	0.00294985	0.146	0.274851	1	Soil
Coltricia	0.00294985	0.147	0.274851	1	Soil
Neobulgaria	0.00294985	0.147	0.274851	1	Soil
Penicilliopsis	0.00294985	0.147	0.274851	1	Soil
Endocarpon	0.00294985	0.148	0.274851	1	Soil
Meria	0.00294985	0.148	0.274851	1	Soil
Neohygrophorus	0.00294985	0.148	0.274851	1	Soil
Phragmidium	0.00294985	0.148	0.274851	1	Soil
Boreostereum	0.00294985	0.149	0.274851	1	Soil
Cercophora	0.00294985	0.149	0.274851	1	Soil
Chaenotheca	0.00294985	0.149	0.274851	1	Soil
Protopannaria	0.00294985	0.149	0.274851	1	Soil
Rhynchostoma	0.00294985	0.149	0.274851	1	Soil
Stereum	0.00294985	0.149	0.274851	1	Soil
Cainia	0.00294985	0.15	0.274851	1	Soil
Cyphellostereum	0.00294985	0.15	0.274851	1	Soil
Geniculospora	0.00294985	0.15	0.274851	1	Soil
Limonomyces	0.00294985	0.15	0.274851	1	Soil
Aphanobasidium	0.00294985	0.151	0.274851	1	Soil
Camarops	0.00294985	0.151	0.274851	1	Soil
Dentipellis	0.00294985	0.151	0.274851	1	Soil
Glomeromycota	0.00294985	0.151	0.274851	1	Soil
Parascutellinia	0.00294985	0.151	0.274851	1	Soil
Pseudoomphalina	0.00294985	0.151	0.274851	1	Soil
Astrosphaeriella	0.00294985	0.152	0.274851	1	Soil
Catinella	0.00294985	0.152	0.274851	1	Soil
Cudonia	0.00294985	0.152	0.274851	1	Soil
Plicaturopsis	0.00294985	0.152	0.274851	1	Soil
Chalciporus	0.00294985	0.153	0.274851	1	Soil
Elsinoe	0.00294985	0.153	0.274851	1	Soil
Histoplasma	0.00294985	0.153	0.274851	1	Soil
Lachnocladium	0.00294985	0.153	0.274851	1	Soil
Massarina	0.00294985	0.153	0.274851	1	Soil
Trapeliopsis	0.00294985	0.153	0.274851	1	Soil
Calocybe	0.00294985	0.154	0.274851	1	Soil
Loxospora	0.00294985	0.154	0.274851	1	Soil
Macrocystidia	0.00294985	0.154	0.274851	1	Soil
Ophidiomyces	0.00294985	0.154	0.274851	1	Soil
Psiloglonium	0.00294985	0.154	0.274851	1	Soil
Cymadothea	0.00294985	0.155	0.274851	1	Soil
Dennisiomyces	0.00294985	0.155	0.274851	1	Soil
Monodictys	0.00294985	0.155	0.274851	1	Soil
Piedraia	0.00294985	0.155	0.274851	1	Soil
Pseudomerulius	0.00294985	0.155	0.274851	1	Soil
Achroceratosphaeria	0.00294985	0.156	0.274851	1	Soil
Fellomyces	0.00294985	0.156	0.274851	1	Soil
Granulobasidium	0.00294985	0.156	0.274851	1	Soil
Tectonidula	0.00294985	0.156	0.274851	1	Soil
Thermomyces	0.00294985	0.156	0.274851	1	Soil
Ulocladium	0.00294985	0.156	0.274851	1	Soil
Viridispora	0.00294985	0.156	0.274851	1	Soil
Xenasma	0.00294985	0.156	0.274851	1	Soil
Bisporella	0.00294985	0.157	0.274851	1	Soil
Ceratocystiopsis	0.00294985	0.157	0.274851	1	Soil
Chamaeota	0.00294985	0.157	0.274851	1	Soil
Clavariadelphus	0.00294985	0.157	0.274851	1	Soil
Microthyriales	0.00294985	0.157	0.274851	1	Soil
Placynthiella	0.00294985	0.157	0.274851	1	Soil
Cercospora	0.00294985	0.158	0.274851	1	Soil
Diversispora	0.00294985	0.158	0.274851	1	Soil
Leucoscypha	0.00294985	0.158	0.274851	1	Soil
Spadicoides	0.00294985	0.158	0.274851	1	Soil
Chamonixia	0.00294985	0.159	0.274851	1	Soil
Didymocrea	0.00294985	0.159	0.274851	1	Soil
Pleurostoma	0.00294985	0.159	0.274851	1	Soil
Sarcosagium	0.00294985	0.159	0.274851	1	Soil
Stamnaria	0.00294985	0.159	0.274851	1	Soil
Sugiyamaella	0.00294985	0.159	0.274851	1	Soil
Tiarosporella	0.00294985	0.159	0.274851	1	Soil
Vibrissea	0.00294985	0.159	0.274851	1	Soil
Ascozonus	0.00294985	0.16	0.274851	1	Soil
Baeomyces	0.00294985	0.16	0.274851	1	Soil
Clavariopsis	0.00294985	0.16	0.274851	1	Soil
Hygrophoropsis	0.00294985	0.16	0.274851	1	Soil
Medeolaria	0.00294985	0.16	0.274851	1	Soil
Rhexocercosporidium	0.00294985	0.16	0.274851	1	Soil
Tomentella	0.00294985	0.16	0.274851	1	Soil
Amauroascus	0.00294985	0.161	0.274851	1	Soil
Amylocystis	0.00294985	0.161	0.274851	1	Soil
Arthonia	0.00294985	0.161	0.274851	1	Soil
Austropaxillus	0.00294985	0.161	0.274851	1	Soil
Cystotheca	0.00294985	0.161	0.274851	1	Soil
Cheilymenia	0.00294985	0.162	0.274851	1	Soil
Dactylellina	0.00294985	0.162	0.274851	1	Soil
Heleiosa	0.00294985	0.162	0.274851	1	Soil
Leiothecium	0.00294985	0.162	0.274851	1	Soil
Mariannaea	0.00294985	0.162	0.274851	1	Soil
Microidium	0.00294985	0.162	0.274851	1	Soil
Pezoloma	0.00294985	0.162	0.274851	1	Soil
Soosiella	0.00294985	0.162	0.274851	1	Soil
Atractiellales	0.00294985	0.163	0.274851	1	Soil
Balsamia	0.00294985	0.163	0.274851	1	Soil
Dactylospora	0.00294985	0.163	0.274851	1	Soil
Infundibulicybe	0.00294985	0.163	0.274851	1	Soil
Phaeopyxis	0.00294985	0.163	0.274851	1	Soil
Rhodocybe	0.00294985	0.163	0.274851	1	Soil
Sarcosoma	0.00294985	0.163	0.274851	1	Soil
Taiwanofungus	0.00294985	0.163	0.274851	1	Soil
Bionectria	0.00294985	0.164	0.274851	1	Soil
Holtermannia	0.00294985	0.164	0.274851	1	Soil
Infundichalara	0.00294985	0.164	0.274851	1	Soil
Kathistes	0.00294985	0.164	0.274851	1	Soil
Pseudophacidium	0.00294985	0.164	0.274851	1	Soil
Articulospora	0.00294985	0.165	0.274851	1	Soil
Caliciopsis	0.00294985	0.165	0.274851	1	Soil
Cystoderma	0.00294985	0.165	0.274851	1	Soil
Stereopsis	0.00294985	0.165	0.274851	1	Soil
Clitocybula	0.00294985	0.166	0.274851	1	Soil
Descolea	0.00294985	0.166	0.274851	1	Soil
Jattaea	0.00294985	0.166	0.274851	1	Soil
Roumegueriella	0.00294985	0.166	0.274851	1	Soil
Symbiotaphrina	0.00294985	0.166	0.274851	1	Soil
Anaptychia	0.00294985	0.167	0.274851	1	Soil
Calcarisporiella	0.00294985	0.167	0.274851	1	Soil
Callistosporium	0.00294985	0.167	0.274851	1	Soil
Donadinia	0.00294985	0.167	0.274851	1	Soil
Fomitopsis	0.00294985	0.167	0.274851	1	Soil
Hohenbuehelia	0.00294985	0.167	0.274851	1	Soil
Lepiota	0.00294985	0.167	0.274851	1	Soil
Xanthomendoza	0.00294985	0.167	0.274851	1	Soil
Asterostroma	0.00294985	0.168	0.274851	1	Soil
Cryptosphaeria	0.00294985	0.168	0.274851	1	Soil
Cuphophyllus	0.00294985	0.168	0.274851	1	Soil
Geosmithia	0.00294985	0.168	0.274851	1	Soil
Glomerella	0.00294985	0.168	0.274851	1	Soil
Gomphidius	0.00294985	0.168	0.274851	1	Soil
Halteromyces	0.00294985	0.168	0.274851	1	Soil
Lachnellula	0.00294985	0.168	0.274851	1	Soil
Pseudocamarosporium	0.00294985	0.168	0.274851	1	Soil
Terana	0.00294985	0.168	0.274851	1	Soil
Diplococcium	0.00294985	0.169	0.274851	1	Soil
Exidia	0.00294985	0.169	0.274851	1	Soil
Hemimycena	0.00294985	0.169	0.274851	1	Soil
Ramichloridium	0.00294985	0.169	0.274851	1	Soil
Torrubiella	0.00294985	0.169	0.274851	1	Soil
Zopfia	0.00294985	0.169	0.274851	1	Soil
Desmazierella	0.00294985	0.17	0.274851	1	Soil
Kalmusia	0.00294985	0.17	0.274851	1	Soil
Lecanicillium	0.00294985	0.17	0.274851	1	Soil
Ostropa	0.00294985	0.17	0.274851	1	Soil
Cristinia	0.00294985	0.171	0.274851	1	Soil
Cystodendron	0.00294985	0.171	0.274851	1	Soil
Gloeoporus	0.00294985	0.171	0.274851	1	Soil
Heliocephala	0.00294985	0.171	0.274851	1	Soil
Lasiobolus	0.00294985	0.171	0.274851	1	Soil
Lentinellus	0.00294985	0.171	0.274851	1	Soil
Porpolomopsis	0.00294985	0.171	0.274851	1	Soil
Crepidotus	0.00294985	0.172	0.274851	1	Soil
Granulopyrenis	0.00294985	0.172	0.274851	1	Soil
Octospora	0.00294985	0.172	0.274851	1	Soil
Radiomyces	0.00294985	0.172	0.274851	1	Soil
Thanatephorus	0.00294985	0.172	0.274851	1	Soil
Thecotheus	0.00294985	0.172	0.274851	1	Soil
Unguiculariopsis	0.00294985	0.172	0.274851	1	Soil
Amorosia	0.00294985	0.173	0.274851	1	Soil
Hypocenomyce	0.00294985	0.173	0.274851	1	Soil
Lecanora	0.00294985	0.173	0.274851	1	Soil
Poria	0.00294985	0.173	0.274851	1	Soil
Chaetocladium	0.00294985	0.174	0.274851	1	Soil
Preussia	0.00294985	0.174	0.274851	1	Soil
Amandinea	0.00294985	0.175	0.274851	1	Soil
Lepista	0.00294985	0.175	0.274851	1	Soil
Mrakiella	0.00294985	0.175	0.274851	1	Soil
Physalospora	0.00294985	0.175	0.274851	1	Soil
Ciborinia	0.00294985	0.176	0.275603	1	Soil
Mniaecia	0.00294985	0.176	0.275603	1	Soil
Megalohypha	0.00294985	0.177	0.276279	1	Soil
Haplotrichum	0.00294985	0.178	0.276279	1	Soil
Pseudohalonectria	0.00294985	0.178	0.276279	1	Soil
Synchaetomella	0.00294985	0.178	0.276279	1	Soil
Xylobolus	0.00294985	0.179	0.277424	1	Soil
Stictis	0.00294985	0.18	0.278565	1	Soil
Archaeospora	0.00294985	0.181	0.278888	1	Soil
Melanopsichium	0.00294985	0.181	0.278888	1	Soil
Spongipellis	0.00294985	0.181	0.278888	1	Soil
Basidiomycota	0.00294985	0.182	0.279613	1	Soil
Ceramothyrium	0.00294985	0.183	0.279929	1	Soil
Catapyrenium	0.00294985	0.184	0.280242	1	Soil
Megacollybia	0.00294985	0.184	0.280242	1	Soil
Glaciozyma	0.00294985	0.185	0.28136	1	Soil
Fusariumoxysporumspeciescomplex	0.00294033	0.175	0.274851	2	Soil

## Sheet: bacteria
Bacteria (n=2161)	freq	indval	pvalue	qvalue	Habitat
Allisonella.	703	0.735225	0.001	0.0116624	Cat_Gut
Peptococcus.	1317	0.592687	0.001	0.0116624	Cat_Gut
Sutterella	4318	0.616619	0.001	0.0116624	Dog_Gut
Phascolarctobacterium.	4126	0.306163	0.001	0.0116624	Dog_Gut
Petrimonas	142	0.889962	0.001	0.0116624	Fermented
Proteiniphilum	287	0.882553	0.001	0.0116624	Fermented
Syntrophomonas	115	0.871481	0.001	0.0116624	Fermented
Tissierella.	236	0.613987	0.001	0.0116624	Fermented
Gelria	231	0.446336	0.001	0.0116624	Fermented
Caloribacterium.	20	0.418261	0.001	0.0116624	Fermented
Aliivibrio	9	0.998418	0.001	0.0116624	Fish_Skin
Glaciecola	58	0.993678	0.001	0.0116624	Fish_Skin
Thalassotalea.	21	0.972803	0.001	0.0116624	Fish_Skin
Geitlerinema	381	0.736674	0.001	0.0116624	Fish_Skin
Crocinitomix	377	0.719376	0.001	0.0116624	Fish_Skin
Caldimicrobium	2	0.333065	0.001	0.0116624	Hot_spring
Bacteroides.	9162	0.300539	0.001	0.0116624	Human_Gut
Porphyromonas.	2878	0.572691	0.001	0.0116624	Human_Oral
Lachnospiraceae_NK4A136_group.	6329	0.703344	0.001	0.0116624	Mouse_Gut
Faecalibaculum	370	0.547365	0.001	0.0116624	Mouse_Gut
Lachnospiraceae_UCG.001.	3567	0.483457	0.001	0.0116624	Mouse_Gut
Alistipes.	5382	0.456169	0.001	0.0116624	Mouse_Gut
Larsenimonas	4	0.8	0.001	0.0116624	Phylloplane
Maribius	5	0.799876	0.001	0.0116624	Phylloplane
Loktanella	122	0.692539	0.001	0.0116624	Phylloplane
Kushneria.	9	0.594582	0.001	0.0116624	Phylloplane
Ruminococcaceae_UCG.005.	4610	0.558891	0.001	0.0116624	Pig_Gut
Ruminococcaceae_UCG.010.	2766	0.482151	0.001	0.0116624	Pig_Gut
Ruminococcaceae_UCG.002.	5207	0.458208	0.001	0.0116624	Pig_Gut
Marinicella.	11	0.392425	0.001	0.0116624	Porifera
Arachidicoccus	14	0.53569	0.001	0.0116624	Root
Crenotalea	13	0.525334	0.001	0.0116624	Root
Mizugakiibacter.	23	0.514904	0.001	0.0116624	Root
Sellimonas	1009	0.460006	0.002	0.0175215	Birds
X.Eubacterium._hallii_group	4553	0.292839	0.002	0.0175215	Cat_Gut
Anaerotruncus.	4465	0.285646	0.002	0.0175215	Cat_Gut
Cellulomonas	636	0.445332	0.002	0.0175215	Composting
Peptoclostridium	4964	0.460862	0.002	0.0175215	Dog_Gut
gut_metagenome	1377	0.391592	0.002	0.0175215	Dog_Gut
Calothrix.	1207	0.584876	0.002	0.0175215	Fish_Skin
Oscillibacter.	2876	0.483511	0.002	0.0175215	Mouse_Gut
Ruminiclostridium.	6165	0.41888	0.002	0.0175215	Mouse_Gut
X.Eubacterium._xylanophilum_group	2538	0.335806	0.002	0.0175215	Mouse_Gut
Oscillospira	785	0.460333	0.002	0.0175215	Pig_Gut
Candidatus_Symbiobacter.	81	0.460154	0.002	0.0175215	Root
Butyricicoccus	4540	0.388794	0.003	0.0226983	Birds
Haloplasma	33	0.328508	0.003	0.0226983	Fermented
BAL58_marine_group	15	0.441682	0.003	0.0226983	Fish_Skin
Rhodoferax	210	0.405938	0.003	0.0226983	Fresh_Water
Sulfurihydrogenibium	11	0.333327	0.003	0.0226983	Hot_spring
Emticicia.	15	0.332009	0.003	0.0226983	Hot_spring
Lachnospira.	4580	0.331041	0.003	0.0226983	Human_Gut
Peptoniphilus.	848	0.365727	0.003	0.0226983	Human_Nose
Bergeyella	2085	0.394684	0.003	0.0226983	Human_Oral
Rubidimonas.	10	0.306807	0.003	0.0226983	Phylloplane
X.Eubacterium._coprostanoligenes_group.	5363	0.292056	0.003	0.0226983	Pig_Gut
Aquibacter	11	0.328386	0.003	0.0226983	Porifera
Sva0081_sediment_group	16	0.319445	0.003	0.0226983	Porifera
Eisenbergiella	973	0.511032	0.004	0.0267299	Birds
Sporanaerobacter	27	0.454833	0.004	0.0267299	Fermented
Acholeplasma	2134	0.330315	0.004	0.0267299	Fermented
Candidatus_Zinderia.	15	0.45346	0.004	0.0267299	Fish_Skin
Janthinobacterium.	261	0.435162	0.004	0.0267299	Fresh_Water
Roseburia.	6861	0.255086	0.004	0.0267299	Human_Gut
Lachnospiraceae_UCG.006.	803	0.408149	0.004	0.0267299	Mouse_Gut
Candidatus_Soleaferrea	737	0.282618	0.004	0.0267299	Pig_Gut
Candidatus_Phytoplasma	6539	0.190178	0.004	0.0267299	Pig_Gut
Castellaniella	58	0.283024	0.004	0.0267299	Root
Flavonifractor	2146	0.315543	0.005	0.0310339	Birds
Parasutterella	2484	0.337966	0.005	0.0310339	Dog_Gut
uncultured_bacterium_mle1.27	11	0.324193	0.005	0.0310339	Hot_spring
X.Eubacterium._eligens_group.	4136	0.320174	0.005	0.0310339	Human_Gut
Acetatifactor.	135	0.335038	0.005	0.0310339	Mouse_Gut
Anaerostipes	5152	0.34294	0.006	0.0346562	Human_Gut
Erysipelotrichaceae_UCG.003.	3825	0.298043	0.006	0.0346562	Human_Gut
Faecalibacterium	6867	0.224303	0.006	0.0346562	Human_Gut
Ruminococcaceae_UCG.013.	3717	0.264658	0.006	0.0346562	Pig_Gut
Candidatus_Riegeria.	9	0.16065	0.006	0.0346562	Porifera
Cronobacter.	843	0.321412	0.007	0.0378083	Food
Flectobacillus	23	0.239794	0.007	0.0378083	Hot_spring
Ruminococcaceae_UCG.009.	916	0.312333	0.007	0.0378083	Pig_Gut
Portibacter.	19	0.219663	0.007	0.0378083	Porifera
Panacagrimonas	12	0.132201	0.007	0.0378083	Root
Veillonellaceae_UCG.001.	69	0.363365	0.008	0.0408022	Bovine_Rumen
Candidatus_Aquiluna.	33	0.382958	0.008	0.0408022	Fish_Skin
Bombella	1	0.0416667	0.008	0.0408022	Food
Deefgea.	15	0.100542	0.008	0.0408022	Fresh_Water
X.Eubacterium._rectale_group.	5127	0.269619	0.008	0.0408022	Human_Gut
Puniceicoccus.	11	0.140616	0.008	0.0408022	Phylloplane
Flavobacterium	1225	0.326069	0.009	0.0423625	Composting
X.Eubacterium._fissicatena_group.	445	0.272028	0.009	0.0423625	Fermented
Leptolyngbya	816	0.335061	0.009	0.0423625	Fresh_Water
Duganella.	249	0.310582	0.009	0.0423625	Fresh_Water
Gardnerella.	484	0.269165	0.009	0.0423625	Human_Vagina
Rosenbergiella	63	0.363331	0.009	0.0423625	Phylloplane
Pleurocapsa.	18	0.108243	0.009	0.0423625	Porifera
GKS98_freshwater_group	114	0.330849	0.01	0.0444417	Fresh_Water
Novosphingobium.	438	0.276391	0.01	0.0444417	Hot_spring
Mucispirillum.	199	0.354694	0.01	0.0444417	Mouse_Gut
Filomicrobium.	15	0.141493	0.01	0.0444417	Porifera
Pelotomaculum.	108	0.334601	0.011	0.046515	Fermented
MWH.Ta3.	8	0.0769231	0.011	0.046515	Fresh_Water
Nitrolancea.	17	0.0925608	0.011	0.046515	Root
Albidiferax.	136	0.323233	0.012	0.0485033	Fresh_Water
Methyloversatilis.	63	0.321732	0.012	0.0485033	Hot_spring
Caldisericum	23	0.23998	0.012	0.0485033	Hot_spring
Draconibacterium	21	0.132829	0.012	0.0485033	Porifera
Bordetella	143	0.289544	0.012	0.0485033	Root
Moraxella.	758	0.227372	0.013	0.0511892	Human_Nose
Anaerosalibacter	13	0.0864983	0.014	0.0528536	Fermented
Candidatus_Odyssella	81	0.320903	0.014	0.0528536	Fresh_Water
Candidatus_Trichorickettsia.	13	0.101599	0.014	0.0528536	Fresh_Water
X.Acetivibrio._ethanolgignens_group	4022	0.184761	0.014	0.0528536	Human_Gut
uncultured_bacterium_Ak20.3.	14	0.075805	0.015	0.054494	Fresh_Water
Subdoligranulum.	5938	0.214215	0.015	0.054494	Human_Gut
Butyricimonas.	2189	0.202365	0.015	0.054494	Human_Gut
Caloramator.	39	0.249718	0.016	0.0552755	Fermented
Deinococcus.	275	0.219669	0.016	0.0552755	Hot_spring
Lachnospiraceae_ND3007_group	3148	0.183365	0.016	0.0552755	Human_Gut
Finegoldia	942	0.217378	0.016	0.0552755	Human_Skin
Odoribacter.	3300	0.199302	0.016	0.0552755	Mouse_Gut
Ferrovibrio.	19	0.118582	0.016	0.0552755	Root
Megasphaera.	3111	0.276586	0.017	0.0561859	Cat_Gut
Dysgonomonas	301	0.194566	0.017	0.0561859	Fermented
Sulfuricurvum.	103	0.181774	0.017	0.0561859	Fresh_Water
Candidatus_Captivus.	25	0.144713	0.017	0.0561859	Fresh_Water
Johnsonella.	600	0.227529	0.017	0.0561859	Human_Oral
Akkermansia.	2901	0.285663	0.017	0.0561859	Mouse_Gut
Pseudoflavonifractor	106	0.284525	0.018	0.0578211	Birds
Lentimicrobium	41	0.176797	0.018	0.0578211	Fermented
Actinobacillus	814	0.237229	0.019	0.059165	Human_Oral
Candidatus_Sulcia.	25	0.0716136	0.019	0.059165	Porifera
Aneurinibacillus	19	0.0730677	0.02	0.0612375	Fermented
Defluviitaleaceae_UCG.011.	658	0.19381	0.021	0.0627259	Birds
Cellvibrio	175	0.246979	0.021	0.0627259	Composting
Candidatus_Planktoluna	55	0.21058	0.021	0.0627259	Fresh_Water
Iodobacter	22	0.129027	0.021	0.0627259	Fresh_Water
Blastomonas.	26	0.107445	0.021	0.0627259	Fresh_Water
Comamonas.	909	0.23675	0.021	0.0627259	Wastewater
Beggiatoa.	55	0.134517	0.022	0.0641433	Fresh_Water
Candidatus_Finniella	11	0.070682	0.022	0.0641433	Fresh_Water
uncultured_Gemmatimonadetes_bacterium.	34	0.101119	0.022	0.0641433	Root
uncultured_Lentisphaerae_bacterium	15	0.0996335	0.023	0.0654946	Fermented
uncultured_cyanobacterium.	33	0.080963	0.023	0.0654946	Fresh_Water
Actimicrobium.	13	0.0639999	0.024	0.0673988	Root
Ruminococcaceae_UCG.001.	125	0.252148	0.025	0.0689383	Fermented
Sideroxydans	48	0.150549	0.026	0.0704231	Fresh_Water
Carboxylicivirga	35	0.120587	0.027	0.0721708	Porifera
Faecalicoccus.	598	0.158035	0.028	0.0730313	Cat_Gut
Faecalitalea	1018	0.187598	0.028	0.0730313	Dog_Gut
uncultured_prokaryote.	74	0.184813	0.028	0.0730313	Fermented
Leptospira	86	0.202366	0.029	0.073954	Fresh_Water
Aquabacterium.	410	0.192083	0.029	0.073954	Fresh_Water
Sulfurimonas	62	0.115647	0.029	0.073954	Fresh_Water
Candidatus_Methylomirabilis.	15	0.0567925	0.029	0.073954	Fresh_Water
Frigoribacterium	51	0.134809	0.029	0.073954	Root
Segetibacter	71	0.130123	0.029	0.073954	Root
Tyzzerella	2300	0.170362	0.03	0.0747347	Birds
X.Ruminococcus._gnavus_group.	3002	0.226029	0.03	0.0747347	Dog_Gut
Denitratisoma.	83	0.17312	0.03	0.0747347	Fresh_Water
Pedobacter	477	0.183776	0.03	0.0747347	Soil
Sphaerisporangium.	35	0.07141	0.03	0.0747347	Soil
Prevotellaceae_YAB2003_group	93	0.211142	0.031	0.0758837	Bovine_Rumen
Coprococcus_3.	3085	0.188154	0.031	0.0758837	Cat_Gut
Paracoccus	514	0.167269	0.031	0.0758837	Composting
Methylomicrobium	11	0.0498171	0.031	0.0758837	Fresh_Water
Gram.negative_bacterium_cTPY.13.	21	0.0622698	0.031	0.0758837	Mouse_Gut
Chroococcidiopsis.	97	0.182164	0.032	0.0772982	Fresh_Water
Lachnospiraceae_UCG.004.	4087	0.179227	0.032	0.0772982	Human_Gut
uncultured_Barnesiella	52	0.130286	0.032	0.0772982	Mouse_Gut
Microcoleus.	48	0.125749	0.032	0.0772982	Root
Arcticibacter.	38	0.103413	0.032	0.0772982	Root
Marinilactibacillus.	28	0.0552726	0.033	0.0789843	Dairy
Desulfitibacter.	47	0.101356	0.033	0.0789843	Fermented
Pusillimonas	76	0.165532	0.034	0.080018	Composting
uncultured_Rubrobacterales_bacterium	59	0.116683	0.034	0.080018	Soil
Coprococcus_2.	2545	0.171038	0.035	0.0809154	Human_Gut
Tannerella	1234	0.16983	0.035	0.0809154	Mouse_Gut
Succinatimonas	56	0.0826199	0.036	0.0821895	Bovine_Rumen
Verrucomicrobium	33	0.0581944	0.036	0.0821895	Composting
Dehalobacterium.	48	0.0979487	0.036	0.0821895	Fermented
Schleiferia.	70	0.155594	0.036	0.0821895	Porifera
Luteibacter.	39	0.0973228	0.036	0.0821895	Root
Yonghaparkia	12	0.0584243	0.036	0.0821895	Root
Sporobacter.	39	0.0797944	0.037	0.0837417	Fermented
Lactococcus.	2716	0.194607	0.037	0.0837417	Wastewater
X.Agitococcus._lubricus_group	64	0.10778	0.037	0.0837417	Wastewater
Dethiosulfatibacter.	21	0.0645963	0.038	0.0847479	Fermented
horsej.a03	96	0.125331	0.038	0.0847479	Pig_Gut
Sphaerotilus	104	0.105791	0.038	0.0847479	Wastewater
Derxia	30	0.0629192	0.039	0.0856223	Fresh_Water
Erysipelatoclostridium	2789	0.196736	0.039	0.0856223	Mouse_Gut
Nubsella	15	0.0548778	0.039	0.0856223	Root
uncultured_Ktedobacteria_bacterium	21	0.0619469	0.039	0.0856223	Soil
Intestinimonas	481	0.165748	0.04	0.0864699	Birds
Thalassiosira_rotula	18	0.055349	0.04	0.0864699	Fresh_Water
Armatimonas.	20	0.0509677	0.04	0.0864699	Fresh_Water
Chlorobi_bacterium_OLB6.	19	0.0510723	0.04	0.0864699	Mouse_Gut
Acidithiobacillus.	1835	0.138517	0.04	0.0864699	Pig_Gut
Cnuella.	15	0.054615	0.04	0.0864699	Root
Methylobacillus.	34	0.0650142	0.041	0.0873935	Composting
Atopobium.	1614	0.1551	0.041	0.0873935	Fermented
Vibrio	3458	0.155069	0.041	0.0873935	Phylloplane
AUTHM297	10	0.037594	0.041	0.0873935	Wastewater
Blvii28_wastewater.sludge_group.	127	0.159729	0.042	0.0891101	Fermented
Polymorphobacter	19	0.0574411	0.043	0.0900835	Fresh_Water
Ruminococcaceae_UCG.003.	2966	0.159637	0.043	0.0900835	Human_Gut
Phormidium	557	0.159367	0.043	0.0900835	Phylloplane
Candidatus_Fritschea	9	0.0464038	0.044	0.0914461	Fresh_Water
Barnesiella.	3310	0.155337	0.044	0.0914461	Human_Gut
anaerobic_digester_metagenome.	10	0.0260028	0.044	0.0914461	Wastewater
uncultured_Acidothermaceae_bacterium	18	0.0530973	0.045	0.0926828	Soil
Lutibacter	106	0.121702	0.047	0.0951958	Porifera
Kangiella.	21	0.0539714	0.047	0.0951958	Porifera
bacterium_enrichment_culture_clone_auto45_4W	17	0.0501475	0.047	0.0951958	Soil
actinobacterium_YJF2.33.	17	0.0466083	0.048	0.0964742	Soil
Leptolinea	84	0.0858747	0.048	0.0964742	Wastewater
Mycetocola	10	0.0391636	0.049	0.0973091	Dairy
Pseudoclavibacter.	126	0.160088	0.049	0.0973091	Hot_spring
Nitrosomonas	126	0.127857	0.049	0.0973091	Porifera
uncultured_Nitrospirae_bacterium	4	0.0117994	0.049	0.0973091	Soil
Hydrogenophaga	357	0.161187	0.049	0.0973091	Wastewater
Erysipelothrix	634	0.133402	0.049	0.0973091	Wastewater
Dehalobacter	161	0.177272	0.05	0.0980193	Fermented
Caldanaerobacter	131	0.141011	0.05	0.0980193	Fermented
Nitrincola	11	0.0381825	0.051	0.0993415	Composting
Anaerobaculum.	28	0.0437638	0.051	0.0993415	Wastewater
Anoxybacillus.	139	0.127401	0.052	0.100647	Dairy
Bavariicoccus.	15	0.0361095	0.052	0.100647	Dairy
Ralstonia.	322	0.159952	0.052	0.100647	Fresh_Water
Pelagibacterium.	72	0.0987825	0.053	0.102043	Composting
Rikenella.	140	0.130909	0.053	0.102043	Mouse_Gut
Oligoflexus.	14	0.0403074	0.054	0.103533	Root
Exilispira	11	0.0372957	0.054	0.103533	Wastewater
Lysinimicrobium.	15	0.0479315	0.055	0.104683	Composting
Aeromicrobium.	185	0.144186	0.055	0.104683	Root
bacterium_enrichment_culture_clone_R4.52B.	8	0.0300752	0.056	0.106145	Wastewater
X.Eubacterium._cellulosolvens_group	15	0.0417232	0.058	0.108698	Bovine_Rumen
Desulfobacca	19	0.047779	0.058	0.108698	Fresh_Water
vadinBC27_wastewater.sludge_group.	2621	0.123192	0.06	0.11097	Wastewater
Paraprevotella	1662	0.120828	0.061	0.112027	Cat_Gut
hoa5.07d05_gut_group	59	0.0707714	0.061	0.112027	Pig_Gut
Occallatibacter.	15	0.0442478	0.061	0.112027	Soil
Peptostreptococcus	856	0.120501	0.062	0.113295	Dog_Gut
Marinospirillum.	12	0.0370557	0.062	0.113295	Fresh_Water
Candidatus_Omnitrophus	101	0.104385	0.063	0.114437	Fresh_Water
Mycoplasma	994	0.113529	0.063	0.114437	Pig_Gut
Coprothermobacter.	28	0.0262337	0.063	0.114437	Wastewater
bacterium_enrichment_culture_clone_auto112_4W.	14	0.0357124	0.064	0.115566	Root
Erysipelotrichaceae_UCG.006.	124	0.104816	0.065	0.116339	Bovine_Rumen
Chlamydia.	63	0.0527455	0.065	0.116339	Fresh_Water
Parvimonas	990	0.132698	0.065	0.116339	Human_Oral
Flexistipes.	12	0.0338555	0.065	0.116339	Mouse_Gut
Belnapia	30	0.0415235	0.065	0.116339	Root
Ruminococcaceae_V9D2013_group.	98	0.0903395	0.066	0.117669	Bovine_Rumen
Leuconostoc.	782	0.115498	0.066	0.117669	Dairy
Microbacterium	1393	0.126861	0.067	0.118643	Composting
Cryptosporangium	21	0.0437338	0.067	0.118643	Soil
Lachnospiraceae_FCS020_group	1961	0.105277	0.069	0.120668	Birds
Marinococcus	18	0.0433015	0.069	0.120668	Dairy
Microcystis.	51	0.0487858	0.069	0.120668	Fresh_Water
Saccharothrix.	25	0.0454949	0.069	0.120668	Root
Desulfoprunum.	16	0.0288498	0.069	0.120668	Soil
Waddlia.	18	0.0392737	0.07	0.121719	Composting
Nitrobacter.	34	0.0466503	0.07	0.121719	Fresh_Water
Bilophila.	2440	0.128013	0.07	0.121719	Human_Gut
uncultured_Planctomycetia_bacterium.	8	0.0182992	0.07	0.121719	Soil
Sandaracinus	68	0.05332	0.071	0.122411	Composting
Gracilibacter.	100	0.085683	0.072	0.123092	Fermented
Dechloromonas.	1470	0.151663	0.072	0.123092	Human_Skin
uncultured_Polyangiaceae_bacterium	19	0.0427699	0.072	0.123092	Root
Thermomonas.	296	0.127039	0.072	0.123092	Wastewater
Defluviitoga	7	0.017727	0.072	0.123092	Wastewater
Lacticigenium.	10	0.0302261	0.073	0.124338	Birds
Sporomusa.	189	0.133968	0.073	0.124338	Hot_spring
Catabacter	89	0.0475171	0.074	0.125457	Fermented
Family_XIII_UCG.002.	208	0.130694	0.075	0.126102	Fermented
Desulfobacter.	19	0.0377448	0.075	0.126102	Porifera
Candidatus_Tammella.	10	0.0273332	0.076	0.127199	Fermented
Gulosibacter	8	0.0164629	0.077	0.12817	Dairy
X.Eubacterium._ventriosum_group	2737	0.113156	0.077	0.12817	Mouse_Gut
Salinimicrobium.	58	0.0456757	0.077	0.12817	Porifera
Azoarcus	198	0.085619	0.077	0.12817	Wastewater
uncultured_Clostridia_bacterium.	86	0.0673139	0.078	0.12913	Birds
Azospira	95	0.0622858	0.078	0.12913	Fresh_Water
Methylobacter.	24	0.04008	0.078	0.12913	Fresh_Water
Anaerosinus.	297	0.141197	0.078	0.12913	Wastewater
Sodalis.	163	0.0936077	0.079	0.130197	Phylloplane
Desulfocapsa	14	0.0173694	0.079	0.130197	Soil
Desulfotomaculum	419	0.123958	0.08	0.131372	Hot_spring
uncultured_rumen_bacterium_4C3d.3.	9	0.0263016	0.081	0.132302	Bovine_Rumen
Nostoc	350	0.127031	0.081	0.132302	Fresh_Water
Desulfurivibrio.	6	0.0116747	0.081	0.132302	Soil
Desulfomicrobium	122	0.0546576	0.082	0.133223	Wastewater
Mesotoga	13	0.0241341	0.082	0.133223	Wastewater
Magnetococcus.	11	0.0249229	0.083	0.13437	Fresh_Water
uncultured_Clostridiales_bacterium	211	0.0999193	0.083	0.13437	Mouse_Gut
Acidaminococcus.	925	0.109009	0.084	0.135153	Cat_Gut
Oceanivirga.	304	0.113175	0.084	0.135153	Wastewater
Arenimonas	205	0.107942	0.085	0.136402	Root
Thermobacillus	19	0.0320223	0.086	0.137645	Fresh_Water
Kytococcus	64	0.0477677	0.086	0.137645	Human_Skin
Mitsuaria.	13	0.0303845	0.087	0.139003	Fresh_Water
Endobacter	23	0.0353997	0.087	0.139003	Soil
Lachnobacterium.	59	0.0433383	0.088	0.139626	Bovine_Rumen
Bacillus	9720	0.16083	0.088	0.139626	Hot_spring
Eggerthella.	925	0.10826	0.088	0.139626	Human_Gut
Actinobacteria_bacterium_IMCC26256	39	0.0445549	0.088	0.139626	Soil
Ruminococcaceae_UCG.004.	1781	0.096808	0.089	0.14012	Birds
Leminorella.	10	0.0189757	0.089	0.14012	Dairy
Aeribacillus	17	0.0324922	0.09	0.141451	Fresh_Water
Marinifilum.	48	0.0416267	0.09	0.141451	Pig_Gut
Candidatus_Entotheonella	22	0.0362726	0.091	0.142411	Porifera
Pontibacter.	54	0.0396342	0.091	0.142411	Soil
Georgfuchsia	9	0.0179688	0.092	0.14312	Fresh_Water
Meniscus	22	0.0317555	0.096	0.147339	Fermented
Merismopedia	101	0.0390424	0.096	0.147339	Porifera
Fusibacter	271	0.0932267	0.097	0.148625	Wastewater
Sneathia	210	0.0494128	0.098	0.149781	Human_Vagina
Advenella.	210	0.0860066	0.099	0.151183	Fermented
Arsenophonus	725	0.10387	0.1	0.151698	Built
Komagataeibacter	20	0.0310418	0.1	0.151698	Fermented
Rufibacter	10	0.020732	0.101	0.152458	Pig_Gut
Rudaea	17	0.0285508	0.101	0.152458	Soil
uncultured_thermal_soil_bacterium.	12	0.0281404	0.101	0.152458	Soil
rumen_bacterium_YS3.	17	0.0324713	0.102	0.153084	Bovine_Rumen
Hydrogenoanaerobacterium	275	0.0925274	0.103	0.154079	Hot_spring
Pelolinea.	37	0.0356294	0.103	0.154079	Wastewater
Bogoriella	17	0.0286899	0.104	0.155195	Wastewater
Syntrophobacter.	23	0.0289624	0.105	0.156432	Root
X.Aquaspirillum._arcticum_group	16	0.0284968	0.107	0.158509	Fresh_Water
Frondihabitans	16	0.0283227	0.108	0.159474	Fresh_Water
Brevinema.	12	0.0189978	0.108	0.159474	Fresh_Water
Williamsia	82	0.0414186	0.109	0.160562	Human_Skin
Erysipelotrichaceae_UCG.007.	147	0.0634114	0.111	0.162463	Bovine_Rumen
Tepidimonas.	41	0.0373744	0.111	0.162463	Fresh_Water
BCf9.17_termite_group.	13	0.0168186	0.112	0.163796	Mouse_Gut
Labilithrix.	11	0.0141977	0.113	0.164601	Soil
Glutamicibacter.	953	0.0811339	0.114	0.165399	Dairy
X.Serratia._fonticola_RB.25_group	13	0.0154742	0.114	0.165399	Dairy
Streptosporangium.	27	0.0328476	0.114	0.165399	Soil
Acidaminobacter.	82	0.0387904	0.114	0.165399	Wastewater
Fastidiosipila	260	0.0722721	0.116	0.167241	Fermented
Thermincola.	56	0.039353	0.116	0.167241	Fermented
Cloacibacillus	212	0.0544067	0.117	0.168417	Fermented
Blattella	13	0.0166394	0.118	0.169059	Mouse_Gut
Plesiomonas.	226	0.063465	0.119	0.170226	Cat_Gut
Pelospora.	14	0.01893	0.12	0.170855	Fermented
Georgenia.	106	0.0353205	0.12	0.170855	Wastewater
Gracilibacillus.	17	0.0221795	0.121	0.17095	Fermented
Hymenobacter	182	0.0667956	0.121	0.17095	Root
Diaphorobacter	261	0.0680721	0.122	0.171832	Wastewater
Gallibacterium	47	0.0342361	0.123	0.172577	Bovine_Rumen
Roseomonas	263	0.081503	0.123	0.172577	Hot_spring
Lentzea.	19	0.0277441	0.123	0.172577	Soil
Nosocomiicoccus.	27	0.0280125	0.124	0.173316	Birds
Silanimonas.	23	0.0324351	0.124	0.173316	Composting
uncultured_Acidimicrobiales_bacterium.	20	0.029464	0.124	0.173316	Composting
Syntrophomonadaceae_bacterium_B.2M..	13	0.0247164	0.124	0.173316	Fermented
uncultured_Prevotellaceae_bacterium.	68	0.0311624	0.125	0.174182	Bovine_Rumen
Candidatus_Xenohaliotis.	16	0.024193	0.125	0.174182	Fresh_Water
Pasteurella.	429	0.0623632	0.126	0.174513	Human_Oral
Coprobacter.	835	0.082458	0.127	0.1755	Human_Gut
Thermoanaerobacter	27	0.0279937	0.128	0.176349	Fermented
uncultured_compost_bacterium	32	0.0304591	0.128	0.176349	Soil
X.Clostridium._innocuum_group	1747	0.0884889	0.129	0.177061	Human_Gut
Helicobacter	261	0.0501775	0.13	0.178166	Pig_Gut
Sporacetigenium.	12	0.0114368	0.131	0.179402	Soil
uncultured_Iamiaceae_bacterium	20	0.0279128	0.132	0.180098	Composting
Desulfatitalea	9	0.0106336	0.133	0.181193	Soil
Thiomicrospira	197	0.0564794	0.134	0.182148	Soil
Alkaliphilus	37	0.0257965	0.138	0.186616	Soil
Candidatus_Nasuia.	15	0.0153195	0.139	0.187553	Human_Nose
Chiayiivirga	16	0.0203728	0.14	0.188347	Fermented
Candidatus_Endomicrobium	169	0.0444506	0.14	0.188347	Human_Skin
Mangroviflexus	22	0.0280868	0.141	0.189275	Fermented
Nesterenkonia.	177	0.0462435	0.141	0.189275	Human_Skin
Pasteuria.	16	0.0196595	0.143	0.190563	Fermented
Ferrovum	18	0.0232472	0.143	0.190563	Fresh_Water
Quadrisphaera.	80	0.0311546	0.143	0.190563	Soil
Aminivibrio.	20	0.0232827	0.143	0.190563	Wastewater
Acetonema.	124	0.0302949	0.144	0.191477	Fermented
Formivibrio.	12	0.0142507	0.144	0.191477	Fresh_Water
Shuttleworthia	387	0.0530195	0.146	0.193574	Birds
Caldilinea	13	0.013824	0.146	0.193574	Wastewater
Hahella.	33	0.0271235	0.148	0.195518	Composting
Desulfobacterium	13	0.0134295	0.151	0.19905	Wastewater
Lachnospiraceae_UCG.003.	783	0.0628882	0.152	0.199937	Human_Gut
Rehaibacterium	8	0.0084902	0.152	0.199937	Soil
Sanguibacter	122	0.0345316	0.153	0.200245	Composting
M2PB4.61_termite_group	13	0.0124125	0.153	0.200245	Pig_Gut
Tardiphaga	29	0.0268761	0.153	0.200245	Root
Candidatus_Hepatincola	32	0.0303927	0.154	0.200979	Bovine_Rumen
Paenarthrobacter	202	0.0599452	0.154	0.200979	Root
Salinivibrio	16	0.0144907	0.155	0.201853	Human_Nose
Ercella.	41	0.0276937	0.155	0.201853	Wastewater
Haloactinospora.	11	0.0102516	0.156	0.202579	Human_Skin
Gallicola.	110	0.0279959	0.158	0.204595	Human_Skin
Natranaerovirga.	11	0.009855	0.159	0.205454	Birds
Flaviflexus.	155	0.0412077	0.159	0.205454	Human_Oral
Sedimenticola.	865	0.0794299	0.16	0.206601	Porifera
Brochothrix.	83	0.0295416	0.161	0.207453	Dairy
Lactovum	16	0.0136465	0.161	0.207453	Dairy
Methylohalobius.	13	0.0121156	0.161	0.207453	Human_Skin
Thermobifida	11	0.00861367	0.162	0.208448	Birds
Flexithrix	16	0.012635	0.162	0.208448	Soil
Thermoanaerobacterium.	19	0.0110115	0.163	0.209441	Wastewater
Actinotalea.	38	0.0255661	0.165	0.211417	Composting
Conchiformibius.	167	0.0422037	0.165	0.211417	Human_Skin
Paeniglutamicibacter	126	0.0339281	0.166	0.211957	Human_Skin
Microvirgula	18	0.0139358	0.166	0.211957	Mouse_Gut
uncultured_Actinomycetaceae_bacterium.	139	0.0318623	0.167	0.212788	Human_Oral
Zimmermannella	61	0.0282519	0.167	0.212788	Human_Skin
Dethiobacter	210	0.0479167	0.168	0.213617	Fermented
Tyzzerella_4	1307	0.063741	0.168	0.213617	Human_Gut
Helcococcus.	90	0.025447	0.168	0.213617	Human_Skin
Plantactinospora	23	0.0181247	0.17	0.215561	Soil
uncultured_Sphingobacteriales_bacterium.	31	0.0263945	0.171	0.216379	Root
Ferritrophicum	22	0.0198319	0.172	0.217344	Fresh_Water
uncultured_eubacterium_E1.K9	41	0.0236281	0.172	0.217344	Human_Oral
Brenneria.	89	0.0309457	0.173	0.218006	Built
Coriobacterium	42	0.0272571	0.173	0.218006	Cat_Gut
uncultured_rumen_bacterium_4C28d.15.	33	0.0238863	0.174	0.218815	Pig_Gut
Salinispira.	33	0.0264435	0.175	0.21977	Fresh_Water
Youngiibacter.	36	0.0171029	0.175	0.21977	Soil
Anaerosporomusa.	194	0.0451658	0.177	0.221674	Fermented
Desulfurispora	148	0.0365802	0.177	0.221674	Fermented
Lachnospiraceae_UCG.010.	885	0.0719338	0.178	0.222622	Birds
Methylothermus	14	0.00995191	0.179	0.223567	Wastewater
Propioniferax.	22	0.0205033	0.181	0.22545	Human_Skin
Vagococcus	153	0.0336947	0.181	0.22545	Wastewater
Candidatus_Hamiltonella.	819	0.0730601	0.182	0.226387	Hot_spring
Azonexus	23	0.0154715	0.183	0.227322	Wastewater
Pseudorhodobacter.	11	0.00922762	0.184	0.228409	Fresh_Water
Plantibacter	16	0.0104396	0.185	0.229185	Dairy
Curtobacterium	153	0.0340968	0.185	0.229185	Fermented
Anabaena	14	0.0106816	0.186	0.229647	Fresh_Water
Allosalinactinospora	13	0.00847294	0.187	0.230415	Soil
Rs.D38_termite_group	12	0.00787684	0.19	0.23364	Mouse_Gut
Actinotignum	138	0.0300627	0.191	0.234555	Human_Oral
X.Eubacterium._oxidoreducens_group.	764	0.0710178	0.191	0.234555	Pig_Gut
Desulfococcus.	6	0.00633654	0.192	0.235625	Wastewater
Mucinivorans	39	0.0265807	0.193	0.236377	Mouse_Gut
Methylosinus	38	0.0269219	0.193	0.236377	Root
Xanthobacter	17	0.00833399	0.196	0.23957	Fresh_Water
Wohlfahrtiimonas	5	0.00342705	0.198	0.241049	Fresh_Water
Pleomorphomonas.	31	0.0216954	0.198	0.241049	Wastewater
Meiothermus.	18	0.0111747	0.198	0.241049	Wastewater
Mangrovibacter	44	0.0242392	0.199	0.241784	Food
OM43_clade	2188	0.064566	0.199	0.241784	Marine
Alysiella.	120	0.0265423	0.203	0.245991	Human_Oral
Jonesia.	22	0.01091	0.204	0.246876	Dairy
Zhihengliuella	12	0.00820334	0.204	0.246876	Human_Skin
Pectobacterium	1004	0.0658856	0.205	0.247269	Built
Denitrovibrio.	2	0.00283337	0.205	0.247269	Soil
Extensimonas	20	0.00974948	0.207	0.249353	Soil
Sandaracinobacter.	22	0.0117931	0.207	0.249353	Wastewater
Breznakia.	53	0.0239245	0.208	0.250229	Cat_Gut
Pseudanabaena_limnetica_CHAB786.	449	0.0442205	0.208	0.250229	Soil
Trabulsiella	142	0.0204819	0.21	0.251972	Built
Lampropedia.	309	0.0439732	0.212	0.254039	Dog_Gut
microbial_mat_metagenome	10	0.0066739	0.215	0.256459	Birds
Citricoccus.	44	0.024572	0.215	0.256459	Dairy
Sporolactobacillus	39	0.0219354	0.215	0.256459	Fermented
Lawsonia	156	0.0245569	0.216	0.257317	Bovine_Rumen
Arthrobacter	953	0.0749663	0.216	0.257317	Root
Actinobaculum.	58	0.0191454	0.217	0.257837	Human_Oral
Tsukamurella	171	0.0224995	0.217	0.257837	Human_Skin
Brassicibacter	333	0.0475468	0.217	0.257837	Mouse_Gut
Porphyromonadaceae_bacterium_C941.	54	0.0201014	0.218	0.258857	Pig_Gut
Thermodesulfovibrio.	10	0.00614147	0.219	0.259876	Wastewater
Catellicoccus.	14	0.00766741	0.222	0.262585	Birds
Thermomonospora.	18	0.0092488	0.222	0.262585	Dairy
Rubellimicrobium	103	0.0242712	0.224	0.264438	Soil
Dielma	285	0.0380475	0.225	0.265277	Birds
Ectothiorhodospira	27	0.0174829	0.228	0.268468	Mouse_Gut
Simonsiella.	51	0.0187129	0.229	0.269299	Human_Skin
Fibrella	13	0.00673833	0.232	0.272303	Fresh_Water
Bacteroidia_bacterium_feline_oral_taxon_312.	14	0.00695654	0.233	0.273301	Human_Oral
Thiomargarita.	3230	0.0633766	0.234	0.273948	Pig_Gut
Spiroplasma.	238	0.034109	0.235	0.274942	Bovine_Rumen
Thermobrachium	43	0.0208348	0.24	0.280076	Birds
Robinsoniella.	247	0.0290325	0.241	0.281064	Birds
Thiomonas.	23	0.0096595	0.245	0.285184	Wastewater
Caenimonas	30	0.0137891	0.246	0.285803	Fresh_Water
Oenococcus	15	0.00719305	0.246	0.285803	Mouse_Gut
Candidatus_Stoquefichus.	390	0.036398	0.249	0.288739	Cat_Gut
Kerstersia	26	0.0132026	0.25	0.289715	Fermented
Brooklawnia.	47	0.0138523	0.251	0.290506	Human_Skin
Vallitalea	18	0.00903695	0.252	0.291479	Birds
Candidatus_Vidania	29	0.0153967	0.253	0.292267	Human_Skin
possible_genus_Sk018	32	0.0152944	0.253	0.292267	Pig_Gut
Basfia	33	0.0167228	0.254	0.293237	Human_Oral
Calidifontibacter.	23	0.00833126	0.255	0.294021	Human_Skin
Ignavigranum	31	0.0125162	0.26	0.298845	Human_Skin
Craurococcus	84	0.0214154	0.26	0.298845	Root
Kandleria.	14	0.164746	0.006	0.0346562	Bovine_Rumen
uncultured_Geobacillus	15	0.017152	0.124	0.173316	Soil
Eubacterium_uniforme	10	0.22026	0.009	0.0423625	Bovine_Rumen
probable_genus_10.	51	0.247043	0.019	0.059165	Bovine_Rumen
Erysipelotrichaceae_UCG.009.	52	0.363588	0.005	0.0310339	Bovine_Rumen
Lachnospiraceae_FE2018_group	83	0.236497	0.02	0.0612375	Birds
Butyrivibrio_2	455	0.661946	0.001	0.0116624	Bovine_Rumen
Puniceibacterium	5	0.799941	0.001	0.0116624	Phylloplane
Sharpea.	53	0.302886	0.007	0.0378083	Bovine_Rumen
Lachnospiraceae_NK3A20_group	728	0.826563	0.001	0.0116624	Bovine_Rumen
uncultured_forest_soil_bacterium	119	0.142505	0.048	0.0964742	Soil
Succiniclasticum	660	0.845015	0.001	0.0116624	Bovine_Rumen
Neochlamydia	111	0.116337	0.055	0.104683	Soil
Alicyclobacillus	67	0.0692642	0.058	0.108698	Soil
Fibrobacter.	263	0.450106	0.002	0.0175215	Bovine_Rumen
Saccharofermentans	215	0.402824	0.006	0.0346562	Bovine_Rumen
Lachnoclostridium_12	219	0.0347089	0.199	0.241784	Bovine_Rumen
Candidatus_Protochlamydia.	96	0.0681066	0.074	0.125457	Fresh_Water
Acidicaldus.	57	0.0760895	0.043	0.0900835	Root
Methylocella	21	0.0182639	0.166	0.211957	Fresh_Water
Porphyrobacter	61	0.487274	0.001	0.0116624	Hot_spring
uncultured_rumen_bacterium	1388	0.737578	0.001	0.0116624	Bovine_Rumen
Gemmatirosa.	152	0.104428	0.071	0.122411	Root
uncultured_Stella	32	0.0943953	0.021	0.0627259	Soil
Cohnella	113	0.101925	0.053	0.102043	Soil
Pedomicrobium.	220	0.14641	0.055	0.104683	Composting
Moryella	281	0.314296	0.009	0.0423625	Bovine_Rumen
Acetitomaculum	569	0.516329	0.001	0.0116624	Bovine_Rumen
Phocaeicola.	204	0.563615	0.001	0.0116624	Bovine_Rumen
uncultured_SAR11_cluster_alpha_proteobacterium	148	0.653428	0.001	0.0116624	Marine
AEGEAN.169_marine_group.	565	0.932459	0.001	0.0116624	Marine
Anaeroplasma	678	0.25442	0.016	0.0552755	Mouse_Gut
marine_metagenome.	136	0.942852	0.001	0.0116624	Marine
Reyranella	330	0.230265	0.015	0.054494	Soil
H16.	324	0.431226	0.003	0.0226983	Soil
Aquicella.	265	0.523512	0.001	0.0116624	Fresh_Water
Hydrogenispora	90	0.914379	0.001	0.0116624	Fermented
Blastochloris.	26	0.0706668	0.026	0.0704231	Soil
uncultured_marine_microorganism.	123	0.914217	0.001	0.0116624	Marine
Gemmata.	322	0.472582	0.001	0.0116624	Soil
Rhodomicrobium	86	0.0631612	0.077	0.12817	Soil
NS5_marine_group	256	0.588193	0.001	0.0116624	Marine
uncultured_Planctomycetaceae_bacterium	80	0.202766	0.024	0.0673988	Soil
Actinospica.	71	0.0731508	0.06	0.11097	Soil
Prevotellaceae_UCG.001	1216	0.464823	0.004	0.0267299	Bovine_Rumen
Candidatus_Kinetoplastibacterium	1605	0.0740259	0.156	0.202579	Soil
Methylovirgula	44	0.123704	0.034	0.080018	Root
Acidothermus	272	0.551396	0.001	0.0116624	Soil
uncultured_marine_bacterium.	4670	0.628181	0.001	0.0116624	Marine
Candidatus_Pelagibacter	109	0.683072	0.001	0.0116624	Marine
Alteromonas.	212	0.747002	0.001	0.0116624	Marine
Rhodopseudomonas	121	0.349263	0.009	0.0423625	Root
Marinoscillum.	115	0.613294	0.001	0.0116624	Marine
Candidatus_Solibacter.	317	0.514859	0.002	0.0175215	Soil
Candidatus_Actinomarina.	126	0.792704	0.001	0.0116624	Marine
NS2b_marine_group.	438	0.662745	0.001	0.0116624	Marine
Synechococcus.	440	0.718517	0.001	0.0116624	Marine
Variibacter.	423	0.485578	0.004	0.0267299	Soil
Oribacterium	1816	0.192743	0.018	0.0578211	Human_Oral
Pseudohongiella.	296	0.210654	0.024	0.0673988	Composting
RB41	309	0.370862	0.006	0.0346562	Root
Prevotellaceae_UCG.003	811	0.506651	0.002	0.0175215	Pig_Gut
Roseiarcus	139	0.304395	0.011	0.046515	Soil
Acidibacter.	346	0.354706	0.005	0.0310339	Soil
NS4_marine_group	102	0.55965	0.001	0.0116624	Marine
Acidiphilium	160	0.126165	0.078	0.12913	Soil
Prochlorococcus.	928	0.776683	0.002	0.0175215	Marine
Coxiella	233	0.330982	0.01	0.0444417	Fresh_Water
Ruminococcaceae_UCG.008.	441	0.433339	0.001	0.0116624	Pig_Gut
Pseudolabrys	235	0.496881	0.001	0.0116624	Root
Streptomyces	1480	0.213172	0.022	0.0641433	Root
Bdellovibrio	429	0.267561	0.013	0.0511892	Fresh_Water
Pirellula.	221	0.10732	0.081	0.132302	Soil
uncultured_Spartobacteria_bacterium.	108	0.146499	0.046	0.0941073	Soil
Candidatus_Liberibacter.	263	0.0606435	0.127	0.1755	Soil
Nocardia	464	0.0469712	0.227	0.267463	Root
Gaiella.	316	0.371659	0.005	0.0310339	Soil
Isosphaera	176	0.215272	0.02	0.0612375	Soil
Pir4_lineage	199	0.136861	0.049	0.0973091	Composting
Prevotellaceae_UCG.004	513	0.244485	0.016	0.0552755	Bovine_Rumen
Ruminococcaceae_NK4A214_group.	3970	0.410353	0.001	0.0116624	Bovine_Rumen
SAR86_cluster_bacterium_BACL1_MAG.120820.bin45	85	0.653846	0.001	0.0116624	Marine
Afipia	182	0.190304	0.025	0.0689383	Fresh_Water
Edaphobacter	157	0.291016	0.016	0.0552755	Root
ZD0417_marine_group.	86	0.629966	0.001	0.0116624	Marine
Sorangium.	358	0.297624	0.011	0.046515	Soil
Schlesneria.	74	0.146891	0.02	0.0612375	Root
uncultured_proteobacterium	241	0.112082	0.077	0.12817	Soil
Candidatus_Koribacter.	170	0.474709	0.002	0.0175215	Soil
Singulisphaera	198	0.424889	0.001	0.0116624	Soil
Rhodoplanes.	150	0.268893	0.022	0.0641433	Soil
Opitutus	414	0.583914	0.001	0.0116624	Root
Haliangium	468	0.348863	0.006	0.0346562	Soil
Lachnoclostridium_1.	50	0.165656	0.028	0.0730313	Bovine_Rumen
Prevotellaceae_NK3B31_group.	1418	0.777227	0.001	0.0116624	Pig_Gut
Lachnospiraceae_AC2044_group	1094	0.368809	0.002	0.0175215	Pig_Gut
Inquilinus	97	0.114327	0.05	0.0980193	Soil
Burkholderia.Paraburkholderia.	1086	0.452192	0.003	0.0226983	Root
Bradyrhizobium	569	0.429904	0.001	0.0116624	Fresh_Water
Selenomonas.	2021	0.265858	0.022	0.0641433	Bovine_Rumen
Acidobacterium	155	0.296869	0.012	0.0485033	Soil
uncultured_gamma_proteobacterium	317	0.429721	0.002	0.0175215	Porifera
Phenylobacterium	363	0.392538	0.006	0.0346562	Root
Mogibacterium.	1356	0.387417	0.005	0.0310339	Bovine_Rumen
Candidatus_Xiphinematobacter	183	0.427712	0.004	0.0267299	Soil
X.Eubacterium._ruminantium_group.	1782	0.384842	0.006	0.0346562	Bovine_Rumen
Woodsholea	117	0.0867132	0.071	0.122411	Phylloplane
uncultured_Candidatus_Pelagibacter	77	0.576817	0.001	0.0116624	Marine
Pseudoramibacter	58	0.169099	0.028	0.0730313	Bovine_Rumen
Bryobacter	364	0.391342	0.004	0.0267299	Soil
Quinella	167	0.329133	0.008	0.0408022	Bovine_Rumen
Planctomyces	362	0.356054	0.004	0.0267299	Composting
Rhodanobacter.	242	0.705241	0.001	0.0116624	Root
Pedosphaera.	111	0.255052	0.017	0.0561859	Soil
uncultured_alpha_proteobacterium	500	0.496672	0.002	0.0175215	Marine
Catenibacterium.	1451	0.527673	0.002	0.0175215	Cat_Gut
Lachnospiraceae_UCG.009.	132	0.0336213	0.171	0.216379	Pig_Gut
Crossiella	117	0.100579	0.059	0.110009	Root
Terrimonas	217	0.367984	0.005	0.0310339	Root
uncultured_Verrucomicrobia_bacterium	196	0.224043	0.029	0.073954	Soil
Gemmatimonas	336	0.581999	0.001	0.0116624	Root
Treponema_2.	1407	0.428232	0.002	0.0175215	Bovine_Rumen
Pseudomonas.	3359	0.374019	0.007	0.0378083	Built
uncultured_soil_bacterium.	389	0.257172	0.014	0.0528536	Soil
Rhizomicrobium	287	0.574802	0.002	0.0175215	Root
OM75_clade	69	0.493191	0.001	0.0116624	Marine
Mycobacterium.	1891	0.312109	0.004	0.0267299	Soil
Pseudoalteromonas.	205	0.65542	0.001	0.0116624	Phylloplane
Rikenellaceae_RC9_gut_group.	2197	0.50948	0.004	0.0267299	Bovine_Rumen
Paenibacillus.	2613	0.084744	0.153	0.200245	Soil
Parafilimonas.	102	0.517954	0.001	0.0116624	Root
Syntrophococcus.	222	0.374766	0.003	0.0226983	Bovine_Rumen
Erythrobacter.	135	0.658745	0.001	0.0116624	Phylloplane
Nocardioides	755	0.218293	0.025	0.0689383	Root
Papillibacter.	213	0.193513	0.032	0.0772982	Bovine_Rumen
Micromonospora	438	0.168551	0.037	0.0837417	Soil
SAR92_clade.	819	0.712124	0.001	0.0116624	Fish_Skin
Granulicella	183	0.320977	0.008	0.0408022	Root
Coriobacteriaceae_UCG.002.	100	0.086677	0.056	0.106145	Mouse_Gut
Caulobacter.	278	0.20749	0.03	0.0747347	Root
Lachnospiraceae_UCG.002.	84	0.0510806	0.064	0.115566	Bovine_Rumen
Mucilaginibacter	293	0.371639	0.003	0.0226983	Root
Actinoplanes	194	0.207723	0.043	0.0900835	Soil
Lachnospiraceae_UCG.008.	2728	0.222648	0.011	0.046515	Mouse_Gut
Phaselicystis.	151	0.125209	0.057	0.107817	Soil
Pseudonocardia	409	0.287286	0.016	0.0552755	Soil
Acidocella	113	0.140349	0.042	0.0891101	Soil
Chthoniobacter	304	0.302593	0.01	0.0444417	Soil
Family_XIII_AD3011_group	2338	0.380835	0.002	0.0175215	Pig_Gut
Catenisphaera.	401	0.104927	0.088	0.139626	Pig_Gut
Dongia	92	0.589046	0.001	0.0116624	Root
Candidatus_Pelagibacter.	55	0.423077	0.006	0.0346562	Marine
Christensenellaceae_R.7_group.	4560	0.34454	0.001	0.0116624	Bovine_Rumen
Marinobacter	170	0.564575	0.001	0.0116624	Phylloplane
Veillonella.	5350	0.697767	0.001	0.0116624	Human_Oral
Hyphomicrobium	247	0.118712	0.064	0.115566	Hot_spring
X.Ruminococcus._gauvreauii_group.	2858	0.231593	0.01	0.0444417	Bovine_Rumen
Z20.	115	0.190558	0.02	0.0612375	Pig_Gut
Sphingomonas	968	0.203036	0.022	0.0641433	Soil
Acinetobacter.	2947	0.301373	0.021	0.0627259	Built
Solirubrobacter.	306	0.205894	0.035	0.0809154	Soil
uncultured_Bradyrhizobiaceae_bacterium	37	0.0703632	0.021	0.0627259	Soil
Anaerovorax.	277	0.337007	0.01	0.0444417	Bovine_Rumen
Ktedonobacter.	58	0.132663	0.03	0.0747347	Soil
Stenotrophomonas	1473	0.61568	0.001	0.0116624	Built
Turicibacter	1748	0.518792	0.003	0.0226983	Dog_Gut
Staphylococcus	4069	0.580361	0.002	0.0175215	Human_Skin
Anaerofustis	132	0.0716529	0.098	0.149781	Bovine_Rumen
Flavihumibacter.	145	0.3927	0.004	0.0267299	Root
Erysipelotrichaceae_UCG.004.	764	0.391007	0.002	0.0175215	Pig_Gut
OM27_clade	212	0.21019	0.035	0.0809154	Marine
OM60.NOR5._clade	752	0.175706	0.04	0.0864699	Porifera
Streptococcus.	10601	0.333034	0.004	0.0267299	Dairy
Oceanibaculum.	16	0.0562195	0.037	0.0837417	Composting
Kribbella.	103	0.153092	0.029	0.073954	Root
Labrys	48	0.0831155	0.034	0.080018	Soil
Aquincola.	79	0.240045	0.02	0.0612375	Root
Desulfobulbus.	148	0.205386	0.018	0.0578211	Wastewater
Ruminococcaceae_UCG.014.	4594	0.218782	0.021	0.0627259	Birds
Ruminococcus_1	5213	0.242179	0.011	0.046515	Bovine_Rumen
Senegalimassilia	1106	0.0792405	0.121	0.17095	Bovine_Rumen
Marvinbryantia	1931	0.13382	0.044	0.0914461	Bovine_Rumen
Thiothrix.	702	0.231316	0.015	0.054494	Marine
Steroidobacter	256	0.0427816	0.173	0.218006	Bovine_Rumen
Haemophilus.	4059	0.79196	0.001	0.0116624	Human_Oral
alpha_proteobacterium_QL1.	44	0.338462	0.007	0.0378083	Marine
Acidisoma.	53	0.0868649	0.041	0.0873935	Soil
Holdemanella	2462	0.739221	0.001	0.0116624	Cat_Gut
Pseudobutyrivibrio	1656	0.347337	0.001	0.0116624	Bovine_Rumen
Citrobacter.	1831	0.174044	0.046	0.0941073	Built
uncultured_Flavobacteriia_bacterium.	54	0.230541	0.018	0.0578211	Marine
Thermosporothrix	18	0.0530973	0.039	0.0856223	Soil
Candidatus_Methylacidiphilum	712	0.371209	0.007	0.0378083	Fresh_Water
Roseiflexus.	177	0.262095	0.017	0.0561859	Soil
Family_XIII_UCG.001.	677	0.0787085	0.153	0.200245	Hot_spring
Prevotella	7086	0.223175	0.019	0.059165	Bovine_Rumen
Ascidiaceihabitans	273	0.114993	0.089	0.14012	Porifera
Anaeromyxobacter	218	0.453556	0.002	0.0175215	Soil
Coprococcus_1.	3884	0.145528	0.042	0.0891101	Mouse_Gut
AKYG587.	36	0.0472795	0.058	0.108698	Bovine_Rumen
uncultured_alpha_proteobacterium_MB11D08	42	0.323077	0.005	0.0310339	Marine
Enterobacter	3273	0.323446	0.01	0.0444417	Built
Nevskia.	40	0.0768759	0.036	0.0821895	Root
Acidicapsa	59	0.165237	0.02	0.0612375	Soil
uncultured_actinobacterium	445	0.516559	0.001	0.0116624	Porifera
Actinomadura	127	0.0778774	0.091	0.142411	Root
Escherichia.Shigella	5164	0.287561	0.014	0.0528536	Food
Brachybacterium.	456	0.0666735	0.158	0.204595	Birds
Olsenella.	1376	0.348751	0.006	0.0346562	Bovine_Rumen
Jatrophihabitans	233	0.23022	0.032	0.0772982	Soil
Vicinamibacter	21	0.060039	0.035	0.0809154	Root
Luedemannella.	72	0.164601	0.03	0.0747347	Soil
Xanthomonas.	1915	0.458321	0.002	0.0175215	Built
Piscinibacter.	66	0.0229319	0.21	0.251972	Wastewater
uncultured_candidate_division_SPAM_bacterium	79	0.193338	0.026	0.0704231	Soil
Serratia	4344	0.47962	0.006	0.0346562	Built
Magnetospira	50	0.234237	0.022	0.0641433	Marine
Candidatus_Rhabdochlamydia	47	0.115137	0.035	0.0809154	Fresh_Water
Roseibacillus.	58	0.257448	0.014	0.0528536	Phylloplane
Pantoea.	1754	0.384942	0.007	0.0378083	Built
Actinomyces.	4029	0.838005	0.001	0.0116624	Human_Oral
Bauldia.	124	0.332641	0.012	0.0485033	Root
Rothia	2493	0.817527	0.001	0.0116624	Human_Oral
Dorea.	5076	0.36766	0.002	0.0175215	Cat_Gut
Propionibacterium.	2419	0.657441	0.001	0.0116624	Human_Skin
Microlunatus	241	0.0843256	0.115	0.166455	Root
Succinivibrio.	818	0.182089	0.038	0.0847479	Dog_Gut
Enterococcus	4402	0.126847	0.125	0.174182	Built
X.Eubacterium._brachy_group	548	0.285946	0.009	0.0423625	Cat_Gut
Romboutsia	1270	0.223637	0.008	0.0408022	Birds
Sufflavibacter	95	0.440148	0.002	0.0175215	Fish_Skin
Capnocytophaga	1506	0.606217	0.002	0.0175215	Human_Oral
Terrisporobacter	1007	0.343555	0.003	0.0226983	Pig_Gut
uncultured_Cystobacterineae_bacterium.	26	0.0766962	0.023	0.0654946	Soil
uncultured_Rubrobacteria_bacterium	91	0.120977	0.049	0.0973091	Root
Ruminobacter	267	0.0567067	0.104	0.155195	Dog_Gut
Lysinibacillus	952	0.455493	0.003	0.0226983	Built
uncultured_Prosthecobacter	29	0.0548234	0.048	0.0964742	Root
uncultured_Acidimicrobineae_bacterium.	75	0.137814	0.039	0.0856223	Marine
Parabacteroides.	6699	0.253612	0.014	0.0528536	Human_Gut
Asteroleplasma	229	0.18056	0.034	0.080018	Pig_Gut
SM1A02	176	0.340682	0.009	0.0423625	Composting
Alloprevotella	6312	0.440667	0.002	0.0175215	Dog_Gut
Fusobacterium.	3080	0.7336	0.001	0.0116624	Dog_Gut
Lactobacillus.	6661	0.427073	0.012	0.0485033	Human_Vagina
Brevibacterium	374	0.0638831	0.129	0.177061	Dairy
NS10_marine_group.	41	0.192314	0.017	0.0561859	Marine
Corynebacterium.	2558	0.383566	0.008	0.0408022	Human_Oral
Saccharopolyspora.	73	0.0193396	0.22	0.260725	Soil
Rhizobium.	2558	0.125881	0.084	0.135153	Built
Gordonia	419	0.0776336	0.092	0.14312	Human_Skin
JL.ETNP.F27.	32	0.238359	0.019	0.059165	Marine
uncultured_SAR86_cluster_bacterium	33	0.237692	0.015	0.054494	Marine
Neisseria.	3675	0.761387	0.001	0.0116624	Human_Oral
Rhodopirellula	85	0.184382	0.028	0.0730313	Porifera
Slackia.	1031	0.132705	0.056	0.106145	Cat_Gut
Exiguobacterium.	849	0.339657	0.012	0.0485033	Built
Salmonella	3879	0.393402	0.004	0.0267299	Food
Microvirga	146	0.147663	0.046	0.0941073	Root
Alcanivorax.	100	0.111054	0.06	0.11097	Root
Fictibacillus.	46	0.0414346	0.093	0.144185	Root
Howardella	567	0.155792	0.045	0.0926828	Bovine_Rumen
Actinocorallia	19	0.0492951	0.06	0.11097	Soil
Collinsella.	4394	0.802462	0.001	0.0116624	Cat_Gut
Verrucomicrobia_bacterium_SCGC_AG.212.E04.	35	0.0923121	0.021	0.0627259	Soil
Desulfovibrio.	3026	0.177768	0.029	0.073954	Mouse_Gut
Bifidobacterium.	5839	0.341784	0.012	0.0485033	Cat_Gut
uncultured_Conexibacteraceae_bacterium	181	0.396481	0.002	0.0175215	Soil
Klebsiella	3913	0.221653	0.023	0.0654946	Built
CL500.29_marine_group.	282	0.297905	0.008	0.0408022	Fresh_Water
Sarcina.	429	0.0510055	0.234	0.273948	Pig_Gut
Candidatus_Nostocoida.	27	0.079646	0.027	0.0721708	Soil
Aetherobacter.	42	0.0752484	0.044	0.0914461	Soil
Thalassospira.	37	0.150511	0.024	0.0673988	Marine
Candidatus_Puniceispirillum.	48	0.20979	0.017	0.0561859	Marine
Megamonas.	1198	0.49592	0.002	0.0175215	Dog_Gut
MWH.UniP1_aquatic_group.	59	0.199051	0.017	0.0561859	Marine
X.Ruminococcus._torques_group	5572	0.378271	0.005	0.0310339	Birds
Clostridium	6367	0.289626	0.023	0.0654946	Fermented
Ruminococcus_2	4702	0.280584	0.007	0.0378083	Bovine_Rumen
Blautia.	8300	0.330493	0.002	0.0175215	Cat_Gut
Lachnoclostridium.	7102	0.225672	0.015	0.054494	Cat_Gut
Legionella	10687	0.135047	0.01	0.0444417	Marine
uncultured_Cystobacteraceae_bacterium.	40	0.0536723	0.051	0.0993415	Soil
Ferruginibacter.	295	0.450572	0.002	0.0175215	Root
Sporocytophaga	41	0.0844664	0.041	0.0873935	Root
uncultured_delta_proteobacterium	222	0.0852301	0.093	0.144185	Fresh_Water
Intrasporangium.	96	0.0340804	0.121	0.17095	Soil
Dialister.	4197	0.191664	0.025	0.0689383	Cat_Gut
Corynebacterium_1.	2529	0.612369	0.004	0.0267299	Human_Nose
Brevundimonas.	1088	0.213829	0.034	0.080018	Built
Halomonas.	315	0.702294	0.001	0.0116624	Phylloplane
uncultured_Gaiella	14	0.0412979	0.058	0.108698	Soil
Fusicatenibacter	4717	0.198754	0.022	0.0641433	Human_Gut
Asticcacaulis.	98	0.159933	0.028	0.0730313	Root
uncultured_planctomycete	147	0.151184	0.043	0.0900835	Soil
G55.	86	0.271283	0.02	0.0612375	Porifera
Rhodovastum.	68	0.208376	0.025	0.0689383	Root
Geoalkalibacter.	21	0.0282986	0.126	0.174513	Soil
Janibacter	140	0.0479471	0.133	0.181193	Human_Skin
Massilia	1681	0.171645	0.041	0.0873935	Fresh_Water
uncultured_Chloroflexi_bacterium	46	0.0813989	0.031	0.0758837	Soil
X.Anaerorhabdus._furcosa_group.	216	0.31012	0.009	0.0423625	Pig_Gut
uncultured_Flavobacteriales_bacterium.	31	0.199826	0.015	0.054494	Marine
Ideonella.	57	0.105413	0.037	0.0837417	Root
Enterorhabdus.	1020	0.252038	0.011	0.046515	Mouse_Gut
Variovorax	394	0.0734972	0.119	0.170226	Human_Skin
uncultured_Rhodospirillaceae_bacterium	102	0.105096	0.058	0.108698	Soil
uncultured_microorganism	42	0.277922	0.01	0.0444417	Porifera
Methylobacterium	622	0.188723	0.027	0.0721708	Hot_spring
Thalassobius	29	0.127222	0.014	0.0528536	Phylloplane
Flavisolibacter.	180	0.653307	0.001	0.0116624	Root
Angustibacter.	44	0.034131	0.128	0.176349	Soil
Leeuwenhoekiella	31	0.65111	0.001	0.0116624	Phylloplane
Nannocystis.	66	0.0555336	0.067	0.118643	Wastewater
Lachnospiraceae_XPB1014_group.	837	0.543217	0.003	0.0226983	Pig_Gut
Lachnoanaerobaculum.	1180	0.519589	0.002	0.0175215	Human_Oral
Nitrospina	1981	0.135557	0.05	0.0980193	Marine
Hirschia	78	0.0406829	0.094	0.145121	Fresh_Water
Campylobacter.	2020	0.404644	0.006	0.0346562	Human_Oral
Formosa.	271	0.228057	0.029	0.073954	Porifera
Oleibacter	24	0.176704	0.015	0.054494	Marine
FS140.16B.02_marine_group.	24	0.184615	0.007	0.0378083	Marine
Lachnospiraceae_NC2004_group	1229	0.0869249	0.11	0.161775	Pig_Gut
Cellulosilyticum	212	0.159416	0.026	0.0704231	Pig_Gut
Erysipelotrichaceae_UCG.002.	78	0.042996	0.102	0.153084	Bovine_Rumen
Sphingorhabdus	1073	0.650513	0.001	0.0116624	Phylloplane
X.Eubacterium._nodatum_group.	1262	0.164459	0.041	0.0873935	Cat_Gut
Acetobacter.	97	0.0928389	0.064	0.115566	Phylloplane
Intestinibacter.	3004	0.177468	0.035	0.0809154	Birds
Leptotrichia	1963	0.448516	0.003	0.0226983	Human_Oral
Niastella.	57	0.302821	0.011	0.046515	Root
Chryseobacterium	1194	0.142295	0.055	0.104683	Built
Solobacterium.	1517	0.4249	0.001	0.0116624	Cat_Gut
Agromyces.	230	0.277684	0.015	0.054494	Composting
Fluviicola	596	0.251353	0.014	0.0528536	Composting
Cobetia.	50	0.126417	0.027	0.0721708	Phylloplane
Kitasatospora.	60	0.0713436	0.049	0.0973091	Soil
Candidatus_Alysiosphaera	114	0.0598134	0.084	0.135153	Wastewater
Candidatus_Saccharimonas	811	0.23532	0.018	0.0578211	Bovine_Rumen
Devosia.	387	0.330743	0.006	0.0346562	Root
Sphingobacterium	624	0.22279	0.028	0.0730313	Built
Sphingobium.	432	0.195504	0.014	0.0528536	Root
Catellatospora	13	0.0238129	0.115	0.166455	Soil
uncultured_Conexibacter	110	0.286231	0.016	0.0552755	Root
Gemella.	2442	0.793217	0.001	0.0116624	Human_Oral
uncultured_eubacterium_WD248	12	0.0551184	0.03	0.0747347	Root
Chthonomonas	106	0.102184	0.062	0.113295	Soil
uncultured_Hyphomicrobiaceae_bacterium	12	0.0217794	0.102	0.153084	Soil
uncultured_Syntrophobacteraceae_bacterium.	17	0.0926506	0.017	0.0561859	Fresh_Water
uncultured_Cryomorphaceae_bacterium.	20	0.153846	0.017	0.0561859	Marine
Zunongwangia	24	0.123408	0.018	0.0578211	Marine
Dietzia.	340	0.0474333	0.186	0.229647	Human_Skin
uncultured_bacterium_AD12.A11.	23	0.147302	0.013	0.0511892	Marine
Dactylosporangium.	45	0.0660042	0.038	0.0847479	Soil
Dyella	43	0.172612	0.018	0.0578211	Root
Terracidiphilus.	14	0.0382193	0.074	0.125457	Soil
Rhodoblastus	13	0.0178836	0.115	0.166455	Soil
Ilumatobacter.	137	0.233436	0.028	0.0730313	Porifera
Salinisphaera.	32	0.155448	0.017	0.0561859	Marine
Candidatus_Vesicomyosocius	24	0.119193	0.016	0.0552755	Marine
Paludibaculum.	63	0.0374935	0.107	0.158509	Soil
Francisella.	1380	0.135287	0.047	0.0951958	Marine
Kingella	642	0.283114	0.012	0.0485033	Human_Oral
bacterium_enrichment_culture_clone_heteroA49_4W.	29	0.0755589	0.028	0.0730313	Soil
Terrimicrobium	129	0.230117	0.018	0.0578211	Fresh_Water
Conexibacter	93	0.176677	0.033	0.0789843	Soil
SAR86_cluster_bacterium_REDSEA.S09_B4.	19	0.146154	0.015	0.054494	Marine
uncultured_marine_bacterium_311.	19	0.146154	0.016	0.0552755	Marine
uncultured_organism.	1673	0.703782	0.001	0.0116624	Mouse_Gut
Idiomarina	90	0.140168	0.04	0.0864699	Marine
Catenulispora.	33	0.0696097	0.033	0.0789843	Soil
Planktomarina.	452	0.500513	0.003	0.0226983	Fish_Skin
uncultured_Rhizobiales_bacterium	34	0.0203441	0.224	0.264438	Root
Telmatobacter.	33	0.0889997	0.034	0.080018	Root
Frankia.	61	0.0737657	0.053	0.102043	Soil
Candidatus_Endoecteinascidia	28	0.0973772	0.028	0.0730313	Marine
Granulicatella	2194	0.734484	0.001	0.0116624	Human_Oral
uncultured_Gram.positive_bacterium	23	0.0487427	0.056	0.106145	Porifera
Magnetospirillum	30	0.0379449	0.075	0.126102	Fresh_Water
Lautropia.	1236	0.44679	0.003	0.0226983	Human_Oral
Kibdelosporangium.	28	0.0390866	0.089	0.14012	Root
Candidatus_Pelagibacter_ubique	18	0.138462	0.014	0.0528536	Marine
Amycolatopsis.	135	0.100569	0.059	0.110009	Soil
Kaistia.	14	0.0322763	0.076	0.127199	Composting
Chitinimonas	17	0.00805094	0.225	0.265277	Soil
Actinoallomurus.	54	0.129705	0.039	0.0856223	Soil
Anaerovibrio	567	0.739642	0.001	0.0116624	Pig_Gut
Terriglobus.	47	0.0737851	0.04	0.0864699	Soil
Cardiobacterium.	595	0.308685	0.013	0.0511892	Human_Oral
Mesonia.	23	0.67364	0.001	0.0116624	Phylloplane
Patulibacter	154	0.159138	0.054	0.103533	Composting
Acidisphaera	33	0.0406141	0.084	0.135153	Soil
Muricauda.	22	0.134344	0.018	0.0578211	Composting
Nitrosococcus.	24	0.113218	0.017	0.0561859	Marine
Paucimonas	228	0.0374926	0.205	0.247269	Fresh_Water
Adhaeribacter.	69	0.252564	0.013	0.0511892	Root
marine_group	41	0.102665	0.038	0.0847479	Marine
Iamia.	212	0.33489	0.006	0.0346562	Composting
Micrococcus.	1067	0.28776	0.019	0.059165	Human_Skin
uncultured_Sphingomonadaceae_bacterium	35	0.362038	0.007	0.0378083	Root
Tropicibacter.	23	0.124965	0.015	0.054494	Marine
uncultured_Ktedonobacter	32	0.0943953	0.027	0.0721708	Soil
Filifactor	226	0.119773	0.078	0.12913	Human_Oral
Modestobacter.	82	0.0642111	0.074	0.125457	Soil
Mesorhizobium.	398	0.356991	0.003	0.0226983	Composting
Methyloceanibacter	32	0.0221366	0.214	0.255766	Porifera
Lysinimonas.	62	0.195799	0.028	0.0730313	Hot_spring
uncultured_eubacterium_WD260	83	0.158634	0.021	0.0627259	Soil
Fervidobacterium	6	0.321715	0.001	0.0116624	Hot_spring
Aggregatibacter.	1174	0.492718	0.001	0.0116624	Human_Oral
Lachnoclostridium_5.	1113	0.190354	0.03	0.0747347	Built
Desulfosporosinus.	921	0.135442	0.035	0.0809154	Hot_spring
Nordella	52	0.0609875	0.05	0.0980193	Soil
Methylorosula.	54	0.0390073	0.097	0.148625	Soil
Litoricola	25	0.142864	0.015	0.054494	Marine
Kocuria.	708	0.0922219	0.064	0.115566	Human_Skin
Dokdonella	157	0.30492	0.007	0.0378083	Root
Gluconobacter.	28	0.317802	0.008	0.0408022	Hot_spring
Azomonas	87	0.0270501	0.169	0.214739	Built
Thermobispora.	54	0.0321375	0.138	0.186616	Porifera
Stomatobaculum	750	0.38361	0.003	0.0226983	Human_Oral
Polyangium	52	0.0466464	0.079	0.130197	Composting
Kineosporia.	113	0.0811239	0.072	0.123092	Soil
Rhodococcus.	559	0.0709586	0.127	0.1755	Soil
Butyrivibrio	1023	0.0937443	0.106	0.157282	Human_Gut
Pseudohaliea	50	0.135424	0.031	0.0758837	Porifera
Hyphomonas	35	0.159205	0.016	0.0552755	Composting
Mitsuokella.	697	0.141265	0.061	0.112027	Pig_Gut
uncultured_gamma_proteobacterium_HF0130_23I23.	14	0.107692	0.013	0.0511892	Marine
Roseobacter.	17	0.122371	0.022	0.0641433	Marine
Chryseolinea	74	0.117137	0.048	0.0964742	Composting
Aestuariibacter.	19	0.106321	0.023	0.0654946	Marine
Proteus.	233	0.0223549	0.236	0.27576	Dairy
Enhydrobacter.	809	0.215834	0.017	0.0561859	Hot_spring
Parachlamydia.	40	0.242307	0.012	0.0485033	Hot_spring
Leptothrix	149	0.0690738	0.108	0.159474	Hot_spring
Balneola	20	0.0599277	0.029	0.073954	Marine
Cytophaga.	108	0.0834906	0.079	0.130197	Root
Lachnospiraceae_NK4B4_group.	185	0.0736642	0.111	0.162463	Pig_Gut
Rubrobacter.	106	0.133537	0.043	0.0900835	Root
Ezakiella.	427	0.0671771	0.113	0.164601	Human_Skin
Roseovarius.	73	0.506625	0.001	0.0116624	Phylloplane
uncultured_bacterium_HF0070_01M22.	13	0.1	0.01	0.0444417	Marine
uncultured_Solirubrobacter	93	0.242913	0.026	0.0704231	Soil
Arcobacter	288	0.291709	0.015	0.054494	Wastewater
Trichococcus	438	0.512118	0.002	0.0175215	Wastewater
Denitrobacterium	582	0.303677	0.002	0.0175215	Cat_Gut
Candidatus_Microthrix.	178	0.118631	0.064	0.115566	Porifera
Salinicoccus	143	0.043086	0.121	0.17095	Human_Skin
Salinicola	34	0.380927	0.005	0.0310339	Phylloplane
Propionispira.	69	0.180915	0.015	0.054494	Wastewater
Blastococcus	170	0.0939044	0.091	0.142411	Soil
Anaerococcus	1136	0.315877	0.012	0.0485033	Human_Skin
uncultured_Actinomycetales_bacterium	75	0.119167	0.057	0.107817	Soil
Rathayibacter.	632	0.352927	0.003	0.0226983	Human_Skin
uncultured_Bacteroidales_bacterium	725	0.886606	0.001	0.0116624	Mouse_Gut
Anaerosporobacter.	485	0.0853858	0.111	0.162463	Fermented
Erwinia.	656	0.11927	0.05	0.0980193	Built
Tistlia.	22	0.180011	0.015	0.054494	Porifera
Urania.1B.19_marine_sediment_group	27	0.212523	0.008	0.0408022	Porifera
Orientia	16	0.0792587	0.009	0.0423625	Marine
Martelella	53	0.717395	0.001	0.0116624	Phylloplane
Lawsonella	926	0.624835	0.002	0.0175215	Human_Nose
Ohtaekwangia	85	0.119708	0.032	0.0772982	Soil
Maribacter	91	0.160972	0.049	0.0973091	Porifera
Raoultella	618	0.0848169	0.1	0.151698	Built
Zymomonas.	91	0.0330865	0.132	0.180098	Fresh_Water
Litorilinea.	40	0.0234888	0.198	0.241049	Composting
Blastopirellula.	89	0.379961	0.005	0.0310339	Porifera
Bartonella	819	0.23189	0.012	0.0485033	Soil
uncultured_Acidobacteria_bacterium	55	0.63784	0.001	0.0116624	Porifera
Propionimicrobium.	76	0.0430711	0.1	0.151698	Human_Skin
Gramella	20	0.787988	0.001	0.0116624	Phylloplane
Simplicispira.	177	0.340207	0.007	0.0378083	Wastewater
Schwartzia	56	0.0285378	0.14	0.188347	Bovine_Rumen
Macrococcus.	340	0.0559066	0.135	0.183372	Built
uncultured_bacterium_AD235.B9.	11	0.0846154	0.009	0.0423625	Marine
uncultured_gamma_proteobacterium_MB11G09	11	0.0846154	0.01	0.0444417	Marine
Nitrospira	316	0.183357	0.034	0.080018	Porifera
uncultured_actinobacterium_HF0130_15N16.	13	0.0816715	0.01	0.0444417	Marine
Weissella.	536	0.10002	0.062	0.113295	Hot_spring
Candidatus_Thioglobus.	13	0.405636	0.002	0.0175215	Fish_Skin
Catonella.	716	0.187664	0.028	0.0730313	Human_Oral
Lachnospiraceae_UCG.007.	72	0.0827806	0.042	0.0891101	Pig_Gut
Hylemonella.	305	0.153126	0.041	0.0873935	Wastewater
Macellibacteroides	250	0.274087	0.006	0.0346562	Wastewater
Geodermatophilus	85	0.11614	0.053	0.102043	Root
Bosea.	117	0.208494	0.025	0.0689383	Hot_spring
Coriobacteriaceae_UCG.003.	132	0.0177059	0.259	0.298257	Bovine_Rumen
Eikenella.	459	0.207028	0.034	0.080018	Human_Oral
Abiotrophia.	710	0.217099	0.017	0.0561859	Human_Oral
Ensifer.	102	0.0268678	0.164	0.210578	Soil
Vitreoscilla	150	0.343414	0.007	0.0378083	Wastewater
Zoogloea	179	0.390759	0.007	0.0378083	Wastewater
Colwellia.	107	0.940595	0.001	0.0116624	Fish_Skin
Rhodospirillales_bacterium_URHD0088.	13	0.0383481	0.063	0.114437	Soil
Niveispirillum	11	0.00997849	0.163	0.209441	Fresh_Water
Prevotellaceae_Ga6A1_group	269	0.807188	0.001	0.0116624	Dog_Gut
Dehalococcoides.	10	0.0263686	0.072	0.123092	Fermented
bacterium_Ellin6089.	11	0.0222469	0.089	0.14012	Soil
X.Eubacterium._saphenum_group	143	0.0419826	0.147	0.194618	Human_Oral
Candidatus_Scalindua	91	0.0739953	0.052	0.100647	Marine
Chlamydiales_bacterium_CRIB_32	16	0.0345896	0.081	0.132302	Root
uncultured_Phyllobacteriaceae_bacterium.	15	0.0497519	0.043	0.0900835	Porifera
Planosporangium.	10	0.0220507	0.093	0.144185	Soil
Psychromonas	735	0.671696	0.001	0.0116624	Fish_Skin
uncultured_eubacterium_WD283	17	0.0501475	0.051	0.0993415	Soil
Salegentibacter.	21	0.0635399	0.029	0.073954	Marine
Verrucosispora	15	0.0172652	0.121	0.17095	Soil
Allobaculum.	236	0.958493	0.001	0.0116624	Dog_Gut
Achromobacter.	529	0.0840326	0.1	0.151698	Soil
Fimbriimonas	13	0.0493251	0.05	0.0980193	Root
Stenotrophobacter.	152	0.0670241	0.106	0.157282	Soil
uncultured_Chlorobi_bacterium.	50	0.110465	0.039	0.0856223	Wastewater
Sphingopyxis	249	0.372032	0.008	0.0408022	Phylloplane
Alkalibacterium.	36	0.0551449	0.039	0.0856223	Dairy
Coraliomargarita	24	0.0737322	0.016	0.0552755	Marine
uncultured_Bradyrhizobium	13	0.106577	0.01	0.0444417	Root
bacterium_WX65	9	0.0265487	0.075	0.126102	Soil
Dermabacter.	400	0.219784	0.019	0.059165	Human_Skin
Proteocatella.	104	0.331096	0.01	0.0444417	Wastewater
uncultured_endolithic_bacterium.	17	0.043339	0.07	0.121719	Root
Pelagibaca	15	0.421517	0.003	0.0226983	Fish_Skin
Henriciella.	10	0.0685915	0.021	0.0627259	Marine
uncultured_bacterium_KM3.69.D9	10	0.0621664	0.023	0.0654946	Marine
Balneatrix	21	0.142823	0.012	0.0485033	Fish_Skin
Hypsibius_dujardini.	19	0.0419851	0.08	0.131372	Root
uncultured_Micrococcineae_bacterium.	18	0.0357147	0.092	0.14312	Soil
Parahaliea	11	0.044665	0.051	0.0993415	Marine
uncultured_Chlamydia	22	0.0898132	0.016	0.0552755	Fresh_Water
Gordonibacter.	412	0.0600583	0.186	0.229647	Birds
Oryzihumus	18	0.0260149	0.102	0.153084	Soil
Elev.16S.1166.	17	0.0203039	0.153	0.200245	Soil
Brevibacillus.	188	0.0353683	0.17	0.215561	Soil
Methylibium.	15	0.0268865	0.121	0.17095	Fresh_Water
Termite_Treponema_cluster.	32	0.0779161	0.023	0.0654946	Pig_Gut
Chelonobacter.	322	0.153551	0.067	0.118643	Human_Oral
Acetoanaerobium.	112	0.322638	0.011	0.046515	Wastewater
Zavarzinella	20	0.0252039	0.146	0.193574	Soil
Cupriavidus.	583	0.119863	0.04	0.0864699	Fresh_Water
Oceanicaulis	19	0.299927	0.01	0.0444417	Phylloplane
Bryocella.	27	0.0652378	0.018	0.0578211	Soil
Heliimonas	12	0.0219082	0.103	0.154079	Soil
Desulforhopalus.	15	0.110998	0.015	0.054494	Porifera
uncultured_Sphingobacteriia_bacterium.	19	0.0315096	0.096	0.147339	Marine
Polaribacter	472	0.399789	0.002	0.0175215	Fish_Skin
Simiduia	47	0.633905	0.001	0.0116624	Composting
bacterium_Ellin6526.	19	0.0522716	0.045	0.0926828	Soil
uncultured_Holophaga	19	0.0366325	0.082	0.133223	Soil
Chelatococcus.	24	0.0171424	0.214	0.255766	Soil
Desulfitobacterium	447	0.10537	0.089	0.14012	Fermented
Geobacter	23	0.0448473	0.065	0.116339	Fresh_Water
Candidatus_Renichlamydia	21	0.0822286	0.017	0.0561859	Fresh_Water
Tepidisphaera.	18	0.0285449	0.12	0.170855	Soil
Hoeflea.	35	0.102276	0.034	0.080018	Phylloplane
Ammoniphilus	18	0.011399	0.197	0.240471	Soil
Tistrella.	15	0.0522175	0.033	0.0789843	Marine
Sedimentibacter.	461	0.625487	0.001	0.0116624	Fermented
Ochrobactrum	240	0.0788544	0.073	0.124338	Built
Nakamurella.	180	0.0924332	0.07	0.121719	Soil
Peredibacter	174	0.0912539	0.082	0.133223	Fresh_Water
Minicystis	24	0.0402495	0.063	0.114437	Root
Psychrobacter.	580	0.720216	0.001	0.0116624	Phylloplane
Methylotenera.	91	0.264472	0.014	0.0528536	Hot_spring
uncultured_Bacteroidetes_bacterium	404	0.0590041	0.166	0.211957	Wastewater
Planktosalinus	10	0.529277	0.001	0.0116624	Composting
Truepera	76	0.523044	0.001	0.0116624	Composting
Pelagicoccus	9	0.0595208	0.016	0.0552755	Marine
Empedobacter	251	0.0669359	0.073	0.124338	Built
Lentisphaera	10	0.0591497	0.027	0.0721708	Marine
Acidovorax	773	0.317614	0.013	0.0511892	Wastewater
Blastocatella.	121	0.101805	0.058	0.108698	Root
Archangium	25	0.0379372	0.098	0.149781	Root
Ulvibacter	20	0.285021	0.01	0.0444417	Fish_Skin
Rhizobacter.	166	0.222273	0.03	0.0747347	Fresh_Water
Herminiimonas.	188	0.111905	0.076	0.127199	Human_Skin
Candidatus_Arthromitus	105	0.0947491	0.058	0.108698	Mouse_Gut
Asanoa	34	0.0284109	0.147	0.194618	Soil
Rhizorhapis.	43	0.11768	0.038	0.0847479	Fresh_Water
Parviterribacter	31	0.0974646	0.021	0.0627259	Root
Leeia.	184	0.172019	0.04	0.0864699	Wastewater
Aciditerrimonas.	56	0.0487637	0.059	0.110009	Soil
Gluconacetobacter.	10	0.172697	0.008	0.0408022	Phylloplane
Tahibacter	23	0.0227797	0.17	0.215561	Soil
Sulfuritalea	166	0.0819978	0.081	0.132302	Wastewater
Altererythrobacter	142	0.24847	0.018	0.0578211	Phylloplane
Marmoricola.	158	0.167335	0.047	0.0951958	Phylloplane
PAUC26f.	88	0.393785	0.003	0.0226983	Porifera
Lysobacter	577	0.148969	0.047	0.0951958	Composting
Caproiciproducens.	648	0.915988	0.001	0.0116624	Fermented
Phyllobacterium.	55	0.101085	0.045	0.0926828	Phylloplane
Cloacibacterium.	355	0.331527	0.01	0.0444417	Wastewater
Luteimonas	316	0.707794	0.001	0.0116624	Composting
Thiobacillus	164	0.0461064	0.106	0.157282	Wastewater
Uruburuella.	105	0.337255	0.008	0.0408022	Wastewater
Polycyclovorans.	35	0.0673403	0.038	0.0847479	Soil
Fodinicola	54	0.307636	0.007	0.0378083	Composting
Oscillatoriaceae_cyanobacterium_ThrGT9	149	0.308977	0.011	0.046515	Fish_Skin
X.Eubacterium._yurii_group.	493	0.172172	0.046	0.0941073	Human_Oral
Thauera.	260	0.366131	0.004	0.0267299	Wastewater
Limnohabitans.	334	0.809571	0.001	0.0116624	Fresh_Water
Perlucidibaca.	47	0.31743	0.012	0.0485033	Hot_spring
uncultured_Aciditerrimonas	31	0.167364	0.019	0.059165	Root
Corallococcus.	23	0.0393918	0.085	0.136402	Soil
Pelosinus.	281	0.0984082	0.086	0.137645	Hot_spring
Koukoulia.	5	0.0177775	0.06	0.11097	Dairy
Thioalkalispira.	24	0.0121219	0.234	0.273948	Composting
Azotobacter.	208	0.0581715	0.132	0.180098	Built
Candidatus_Accumulibacter.	176	0.233994	0.024	0.0673988	Wastewater
uncultured_Thermanaeromonas	19	0.036587	0.082	0.133223	Bovine_Rumen
Candidatus_Caldatribacterium	31	0.0439628	0.075	0.126102	Wastewater
Pseudoxanthomonas.	474	0.32442	0.009	0.0423625	Composting
uncultured_Rubrobacteraceae_bacterium.	61	0.104978	0.045	0.0926828	Soil
Aeromonas.	630	0.358231	0.005	0.0310339	Wastewater
Aureimonas	212	0.126113	0.06	0.11097	Human_Skin
Serinicoccus	18	0.0776074	0.019	0.059165	Fermented
Roseateles	48	0.05545	0.063	0.114437	Fresh_Water
Phreatobacter.	33	0.0363945	0.095	0.146542	Fresh_Water
Myxococcus	30	0.0599159	0.036	0.0821895	Soil
hydrothermal_vent_metagenome	16	0.355499	0.001	0.0116624	Phylloplane
Jiangella.	14	0.0386133	0.076	0.127199	Composting
Treponema.	127	0.141184	0.05	0.0980193	Pig_Gut
Kosakonia.	405	0.139671	0.083	0.13437	Hot_spring
uncultured_Porphyromonadaceae_bacterium.	597	0.858832	0.001	0.0116624	Pig_Gut
bacterium_Ellin5025.	40	0.114349	0.025	0.0689383	Soil
Algoriphagus	41	0.616075	0.001	0.0116624	Composting
Actinophytocola.	55	0.105721	0.047	0.0951958	Root
Methylophaga	53	0.0714523	0.05	0.0980193	Composting
Thalassolituus	17	0.0441011	0.054	0.103533	Marine
Winogradskyella.	23	0.195586	0.011	0.046515	Fish_Skin
Rivicola	64	0.187308	0.019	0.059165	Wastewater
Methylomonas	25	0.277927	0.008	0.0408022	Hot_spring
uncultured_Cytophagales_bacterium.	15	0.0303176	0.104	0.155195	Wastewater
Salinispora.	23	0.03646	0.089	0.14012	Bovine_Rumen
Kluyvera	473	0.127427	0.094	0.145121	Built
Anaerobiospirillum	275	0.796359	0.001	0.0116624	Dog_Gut
uncultured_Firmicutes_bacterium.	239	0.348394	0.004	0.0267299	Fermented
uncultured_Verrucomicrobium	14	0.278693	0.007	0.0378083	Composting
Paucibacter.	46	0.0876059	0.046	0.0941073	Root
Sebaldella	70	0.238554	0.018	0.0578211	Wastewater
Sinomonas.	25	0.0388754	0.082	0.133223	Root
Lelliottia	283	0.0870444	0.116	0.167241	Built
Spongiibacter.	14	0.0366181	0.072	0.123092	Marine
Psychroflexus.	174	0.117593	0.062	0.113295	Porifera
Rickettsiella.	39	0.152449	0.021	0.0627259	Fresh_Water
uncultured_sludge_bacterium.	19	0.0200212	0.137	0.185675	Wastewater
Brachymonas.	170	0.268471	0.014	0.0528536	Wastewater
Acetobacterium	102	0.276794	0.013	0.0511892	Hot_spring
uncultured_Lyngbya	73	0.0395892	0.092	0.14312	Marine
Propionivibrio	175	0.208608	0.039	0.0856223	Wastewater
Leptonema.	9	0.040819	0.04	0.0864699	Marine
Gilliamella.	23	0.03895	0.067	0.118643	Food
Ruminococcaceae_UCG.011.	238	0.0276038	0.245	0.285184	Bovine_Rumen
Amnibacterium.	212	0.106618	0.068	0.11995	Human_Skin
Aerosphaera.	23	0.0242933	0.156	0.202579	Birds
SEEP.SRB1.	16	0.0225201	0.091	0.142411	Marine
Dendrosporobacter.	32	0.0192517	0.239	0.279087	Bovine_Rumen
Tatumella.	147	0.078274	0.084	0.135153	Built
Anaerospora.	146	0.0784792	0.069	0.120668	Built
bacterium_Ellin504	12	0.0353982	0.061	0.112027	Soil
Ruminococcaceae_UCG.007.	58	0.0338396	0.13	0.178166	Bovine_Rumen
Sulfurifustis.	65	0.0823554	0.03	0.0747347	Root
uncultured_Acidobacteriaceae_bacterium	24	0.0707965	0.022	0.0641433	Soil
Caviibacter.	29	0.0123951	0.247	0.286783	Human_Oral
Elusimicrobium	167	0.19492	0.022	0.0641433	Bovine_Rumen
Jeotgalicoccus	161	0.125135	0.046	0.0941073	Birds
uncultured_Pseudomonas	33	0.0474988	0.059	0.110009	Soil
Ruegeria	24	0.467992	0.002	0.0175215	Phylloplane
Dolosigranulum	250	0.44915	0.002	0.0175215	Human_Nose
Confluentibacter	11	0.469398	0.002	0.0175215	Composting
Mangrovimonas.	10	0.0276619	0.067	0.118643	Marine
Mobilitalea.	366	0.673618	0.001	0.0116624	Fermented
Stella	30	0.0995435	0.014	0.0528536	Wastewater
Bacteroidetes_bacterium_OLB10.	13	0.0291527	0.089	0.14012	Wastewater
Sphaerochaeta.	383	0.656898	0.001	0.0116624	Pig_Gut
uncultured_Sorangiineae_bacterium.	53	0.230716	0.023	0.0654946	Root
Ornatilinea.	155	0.206728	0.026	0.0704231	Fermented
Amylibacter.	199	0.758605	0.001	0.0116624	Fish_Skin
Tessaracoccus.	465	0.152776	0.039	0.0856223	Wastewater
Persicitalea	19	0.509499	0.001	0.0116624	Composting
Proteiniclasticum.	195	0.250663	0.016	0.0552755	Wastewater
Saccharomonospora.	36	0.0267633	0.149	0.196697	Bovine_Rumen
Dinghuibacter.	36	0.0973404	0.031	0.0758837	Root
Luteococcus.	132	0.0419229	0.14	0.188347	Built
Lapillicoccus.	201	0.0256043	0.243	0.283216	Porifera
Oceanicola	22	0.784246	0.001	0.0116624	Phylloplane
Rhodobacter.	375	0.158731	0.044	0.0914461	Hot_spring
X.Mycoplasma._group	333	0.189092	0.055	0.104683	Dog_Gut
Telmatospirillum	21	0.0191044	0.167	0.212788	Soil
Ferribacterium	69	0.146576	0.033	0.0789843	Wastewater
Fonticella	53	0.261369	0.009	0.0423625	Fermented
Caldicoprobacter	137	0.88774	0.001	0.0116624	Fermented
Murdochiella	139	0.0254278	0.212	0.254039	Human_Skin
Pediococcus.	131	0.228876	0.016	0.0552755	Hot_spring
Dermacoccus.	218	0.0498948	0.122	0.171832	Built
Spirochaeta_2.	309	0.125985	0.066	0.117669	Fresh_Water
Noviherbaspirillum	142	0.183745	0.04	0.0864699	Fresh_Water
Paludibacter	181	0.269782	0.009	0.0423625	Wastewater
Neptuniibacter	18	0.147125	0.016	0.0552755	Phylloplane
Meganema	43	0.183214	0.027	0.0721708	Hot_spring
Albimonas.	8	0.14646	0.004	0.0267299	Phylloplane
Rhodospirillum	46	0.0987057	0.039	0.0856223	Root
Aquimarina	10	0.356624	0.003	0.0226983	Phylloplane
BD1.7_clade.	74	0.180381	0.03	0.0747347	Fish_Skin
Maricaulis	11	0.0326203	0.075	0.126102	Marine
Rhodopila.	49	0.0686816	0.05	0.0980193	Root
Chitinophaga	146	0.52983	0.001	0.0116624	Root
Oleispira.	15	0.470278	0.004	0.0267299	Fish_Skin
Ottowia.	162	0.282163	0.013	0.0511892	Wastewater
uncultured_Xiphinematobacteriaceae_bacterium	27	0.468986	0.004	0.0267299	Composting
Candidatus_Thiobios.	248	0.0548849	0.118	0.169059	Built
Pseudanabaena.	368	0.0377848	0.256	0.294988	Marine
Succinispira	30	0.0660042	0.031	0.0758837	Wastewater
uncultured_Rickettsiales_bacterium	11	0.0489041	0.035	0.0809154	Porifera
Roseivivax	12	0.122528	0.005	0.0310339	Phylloplane
Alloiococcus	101	0.0823612	0.024	0.0673988	Human_Skin
Demequina.	59	0.376113	0.011	0.046515	Composting
Fretibacterium	298	0.259215	0.016	0.0552755	Bovine_Rumen
Rubritalea	11	0.707384	0.001	0.0116624	Fish_Skin
Rubrivirga	23	0.202584	0.01	0.0444417	Composting
Cellulosimicrobium	87	0.0790257	0.059	0.110009	Composting
uncultured_Armatimonadetes_bacterium	63	0.0467397	0.069	0.120668	Soil
Aeriscardovia.	47	0.0246573	0.21	0.251972	Fermented
uncultured_Lachnospira	153	0.334109	0.008	0.0408022	Pig_Gut
Centipeda.	88	0.0558022	0.068	0.11995	Human_Oral
Polaromonas.	300	0.373071	0.003	0.0226983	Fresh_Water
Nitrosospira	59	0.457044	0.002	0.0175215	Root
Bacteriovorax.	83	0.122147	0.047	0.0951958	Fresh_Water
DS.100	55	0.0512886	0.068	0.11995	Soil
Aerococcus	445	0.0396886	0.231	0.271303	Dairy
Haliscomenobacter.	46	0.1178	0.025	0.0689383	Wastewater
Oxobacter.	83	0.652046	0.001	0.0116624	Fermented
Limnobacter.	187	0.0700702	0.088	0.139626	Composting
Varibaculum.	231	0.039021	0.19	0.23364	Human_Skin
wallaby_gut_metagenome	48	0.103646	0.035	0.0809154	Pig_Gut
Epilithonimonas.	44	0.0462628	0.061	0.112027	Wastewater
Microbacter.	361	0.0845658	0.118	0.169059	Fermented
Photobacterium	84	0.0402006	0.076	0.127199	Food
uncultured_Planctomycetales_bacterium.	56	0.0928005	0.045	0.0926828	Soil
Nonomuraea	85	0.0600703	0.079	0.130197	Soil
Stappia.	15	0.0239505	0.118	0.169059	Marine
Pseudocitrobacter.	74	0.299038	0.011	0.046515	Hot_spring
Rheinheimera	322	0.0662489	0.094	0.145121	Human_Skin
uncultured_Acidimicrobidae_bacterium	64	0.262127	0.011	0.046515	Porifera
Dickeya.	346	0.0928671	0.15	0.197875	Built
Streptacidiphilus.	34	0.0569549	0.039	0.0856223	Soil
Delftia.	425	0.0677595	0.102	0.153084	Human_Skin
Leucobacter.	291	0.035123	0.255	0.294021	Wastewater
Trichodesmium.	145	0.0283281	0.197	0.240471	Marine
Roseobacter	287	0.0562027	0.179	0.223567	Porifera
Buttiauxella	172	0.0506676	0.143	0.190563	Built
Oceanobacter	18	0.0231247	0.143	0.190563	Marine
bacterium_endosymbiont_of_Onthophagus_Taurus	8	0.194323	0.01	0.0444417	Composting
Halobacillus	28	0.012219	0.22	0.260725	Soil
Aminobacter.	35	0.452265	0.005	0.0310339	Composting
Turicella.	131	0.0708094	0.069	0.120668	Human_Skin
Anaerolinea.	96	0.0659252	0.065	0.116339	Soil
Tenacibaculum.	146	0.355853	0.007	0.0378083	Porifera
Dyadobacter.	172	0.138306	0.066	0.117669	Root
CL500.3.	45	0.0590472	0.043	0.0900835	Fresh_Water
Enorma	304	0.105958	0.096	0.147339	Cat_Gut
Skermanella.	109	0.0460458	0.126	0.174513	Soil
Flagellimonas.	60	0.0401885	0.11	0.161775	Porifera
BSV13.	51	0.0501448	0.071	0.122411	Wastewater
dgA.11_gut_group	275	0.621494	0.001	0.0116624	Pig_Gut
Anaerofilum.	289	0.111939	0.113	0.164601	Birds
Pelomonas.	92	0.0939636	0.06	0.11097	Fresh_Water
Owenweeksia.	98	0.0625748	0.071	0.122411	Porifera
mouse_gut_metagenome	266	0.586002	0.001	0.0116624	Mouse_Gut
Alcaligenes.	158	0.0319289	0.121	0.17095	Built
Filimonas.	56	0.231876	0.01	0.0444417	Composting
Pluralibacter.	108	0.0307809	0.118	0.169059	Built
Oleiphilus	21	0.0786679	0.019	0.059165	Porifera
p.1088.a5_gut_group.	210	0.504732	0.001	0.0116624	Pig_Gut
Tepidimicrobium.	55	0.362801	0.009	0.0423625	Fermented
Desemzia	110	0.0434689	0.105	0.156432	Built
Phaeodactylibacter	49	0.0934103	0.052	0.100647	Phylloplane
Caldithrix	52	0.0297032	0.154	0.200979	Wastewater
Sulfurospirillum	98	0.0791871	0.06	0.11097	Wastewater
Cedecea.	200	0.0665238	0.126	0.174513	Built
Rummeliibacillus	107	0.0368797	0.106	0.157282	Fermented
Propioniciclava.	219	0.259497	0.014	0.0528536	Wastewater
Caminibacter	41	0.122594	0.025	0.0689383	Wastewater
Hafnia.Obesumbacterium	284	0.0428283	0.194	0.237443	Dairy
Streptobacillus.	119	0.152561	0.034	0.080018	Wastewater
Azospirillum	97	0.230209	0.014	0.0528536	Hot_spring
Budvicia	34	0.106538	0.03	0.0747347	Wastewater
Geobacter.	186	0.250629	0.012	0.0485033	Soil
Vitellibacter.	10	0.151397	0.006	0.0346562	Composting
Pseudorhodoferax	140	0.109096	0.071	0.122411	Root
Aridibacter.	47	0.113006	0.031	0.0758837	Root
Kineosphaera	166	0.038072	0.144	0.191477	Built
Prolixibacter.	67	0.108035	0.035	0.0809154	Wastewater
Undibacterium.	197	0.336937	0.006	0.0346562	Fresh_Water
Lewinella.	43	0.694293	0.001	0.0116624	Phylloplane
Ramlibacter.	235	0.114606	0.069	0.120668	Soil
Wolbachia.	136	0.0518359	0.126	0.174513	Human_Skin
hgcI_clade	162	0.579001	0.001	0.0116624	Fresh_Water
Ornithinimicrobium	44	0.121109	0.035	0.0809154	Phylloplane
X.Cytophaga._xylanolytica_group	45	0.113221	0.033	0.0789843	Wastewater
Luteolibacter.	93	0.215197	0.02	0.0612375	Composting
Marinovum.	8	0.592951	0.001	0.0116624	Phylloplane
Prosthecomicrobium	16	0.0264212	0.102	0.153084	Wastewater
Xylella.	97	0.0364765	0.121	0.17095	Built
Diaminobutyricimonas	14	0.161123	0.008	0.0408022	Composting
Cetobacterium.	141	0.193697	0.011	0.046515	Dog_Gut
Pararhodospirillum	19	0.0211187	0.153	0.200245	Marine
Polynucleobacter	143	0.705821	0.001	0.0116624	Fresh_Water
Nonlabens.	68	0.745112	0.001	0.0116624	Phylloplane
Flavitalea	85	0.530505	0.001	0.0116624	Root
Pragia	19	0.154674	0.018	0.0578211	Food
Candidatus_Competibacter	65	0.109395	0.028	0.0730313	Wastewater
Methylophilus.	55	0.623134	0.001	0.0116624	Hot_spring
wastewater_metagenome.	29	0.0848161	0.022	0.0641433	Wastewater
Clostridiales_bacterium_feline_oral_taxon_148.	30	0.0152272	0.251	0.290506	Birds
Rubripirellula	11	0.391746	0.004	0.0267299	Porifera
Friedmanniella	130	0.0774492	0.092	0.14312	Phylloplane
Synechococcus	72	0.0286141	0.193	0.236377	Soil
Tetrasphaera	138	0.131549	0.058	0.108698	Wastewater
Dichelobacter.	87	0.0358012	0.116	0.167241	Human_Oral
Syntrophorhabdus	72	0.143162	0.027	0.0721708	Wastewater
Sulfurovum	109	0.0816279	0.071	0.122411	Phylloplane
Lutispora.	58	0.241004	0.014	0.0528536	Fermented
Actinomycetospora.	111	0.0878935	0.072	0.123092	Soil
Eremococcus.	69	0.041379	0.085	0.136402	Human_Skin
Thermovirga.	50	0.113723	0.029	0.073954	Wastewater
Glycomyces	24	0.160657	0.016	0.0552755	Composting
Mobiluncus	154	0.0238254	0.246	0.285803	Human_Skin
Sediminibacterium.	133	0.292657	0.01	0.0444417	Fresh_Water
Scardovia.	113	0.033798	0.157	0.203733	Human_Oral
Alkanindiges	159	0.0743523	0.094	0.145121	Wastewater
Shewanella	282	0.452271	0.001	0.0116624	Fish_Skin
Edwardsiella	141	0.0256547	0.202	0.244942	Built
Uliginosibacterium	82	0.169462	0.023	0.0654946	Fresh_Water
Paraclostridium.	159	0.0438961	0.152	0.199937	Cat_Gut
Salinimonas.	7	0.381525	0.002	0.0175215	Phylloplane
Shinella	127	0.0883285	0.065	0.116339	Root
Nocardiopsis	94	0.167835	0.03	0.0747347	Composting
Myroides	101	0.0273183	0.118	0.169059	Built
Anaeroglobus	192	0.0509496	0.108	0.159474	Human_Oral
Guggenheimella	17	0.0174263	0.122	0.171832	Wastewater
Chamaesiphon	64	0.537668	0.001	0.0116624	Fresh_Water
Chromohalobacter	14	0.0138102	0.159	0.205454	Marine
Tolumonas.	66	0.132902	0.026	0.0704231	Wastewater
Providencia.	237	0.0635211	0.101	0.152458	Dairy
Desulfomonile.	20	0.0246369	0.116	0.167241	Porifera
Brachyspira.	198	0.0339125	0.214	0.255766	Human_Skin
Geminicoccus	11	0.163922	0.011	0.046515	Composting
Galbibacter.	35	0.234529	0.009	0.0423625	Composting
Elizabethkingia.	107	0.0354488	0.111	0.162463	Built
Marinomonas.	95	0.745422	0.001	0.0116624	Phylloplane
uncultured_Fusobacteria_bacterium.	33	0.0669862	0.043	0.0900835	Wastewater
Herpetosiphon.	33	0.182641	0.017	0.0561859	Root
Methyloparacoccus.	27	0.122404	0.019	0.059165	Fresh_Water
Pyramidobacter	144	0.0753284	0.061	0.112027	Bovine_Rumen
Halioglobus.	21	0.224112	0.005	0.0310339	Porifera
Agaricicola.	16	0.176601	0.009	0.0423625	Composting
Tumebacillus	101	0.0791261	0.08	0.131372	Root
Moheibacter.	55	0.4817	0.001	0.0116624	Composting
Buchnera	82	0.0235611	0.141	0.189275	Soil
Prosthecobacter.	72	0.153997	0.032	0.0772982	Root
Thioalkalivibrio	21	0.0614157	0.038	0.0847479	Porifera
Halothiobacillus	13	0.0119025	0.128	0.176349	Marine
Parvibaculum	27	0.0175603	0.202	0.244942	Wastewater
Defluviimonas.	44	0.0757779	0.026	0.0704231	Phylloplane
candidate_division_Hyd24.12_bacterium_Ran_1.	20	0.075188	0.019	0.059165	Wastewater
Micropruina.	43	0.0571019	0.038	0.0847479	Wastewater
Candidatus_Cloacamonas	32	0.103498	0.029	0.073954	Wastewater
Burkholderiales_bacterium_Beta_02.	14	0.0345716	0.075	0.126102	Wastewater
Endozoicomonas	71	0.183598	0.03	0.0747347	Porifera
Pseudofulvimonas	25	0.319207	0.005	0.0310339	Composting
Bacteroidales_genomosp._P4_oral_clone_MB2_G17.	17	0.01078	0.202	0.244942	Human_Oral
Giesbergeria	31	0.0712884	0.025	0.0689383	Wastewater
Melioribacter.	15	0.00993214	0.174	0.218815	Marine
Domibacillus	51	0.260015	0.013	0.0511892	Hot_spring
Oscillatoria	26	0.0133488	0.224	0.264438	Marine
Succinivibrionaceae_UCG.001.	99	0.304927	0.014	0.0528536	Bovine_Rumen
Pseudarcicella	52	0.451137	0.004	0.0267299	Fresh_Water
Aureispira	12	0.0111989	0.142	0.190338	Fresh_Water
Cardiobacterium	62	0.0337706	0.143	0.190563	Human_Oral
Geothrix	58	0.0882184	0.044	0.0914461	Wastewater
Lentimonas	13	0.409316	0.006	0.0346562	Fish_Skin
Turneriella.	56	0.0771085	0.041	0.0873935	Wastewater
Inhella.	14	0.013263	0.138	0.186616	Soil
Cryomorpha	11	0.0117351	0.134	0.182148	Marine
Kurthia.	162	0.0433485	0.125	0.174182	Built
Pseudogracilibacillus.	9	0.00600802	0.222	0.262585	Wastewater
Aquamicrobium.	30	0.187736	0.016	0.0552755	Composting
Laribacter	31	0.0926139	0.032	0.0772982	Wastewater
Garciella.	10	0.10108	0.007	0.0378083	Fermented
Aequorivita.	11	0.00914283	0.173	0.218006	Marine
Deferrisoma.	18	0.206755	0.009	0.0423625	Porifera
Timonella.	57	0.0185653	0.205	0.247269	Built
Saccharibacillus	45	0.0317167	0.113	0.164601	Built
Croceicoccus	13	0.150948	0.011	0.046515	Phylloplane
Constrictibacter	10	0.126292	0.009	0.0423625	Composting
Vulgatibacter.	20	0.0520243	0.038	0.0847479	Root
Fulvimarina.	12	0.791379	0.001	0.0116624	Phylloplane
Mobilicoccus	47	0.0284472	0.134	0.182148	Built
Rivibacter	7	0.00881783	0.101	0.152458	Wastewater
Longilinea	145	0.16766	0.037	0.0837417	Fermented
Smithella.	64	0.103434	0.028	0.0730313	Wastewater
X.Desulfobacterium._catecholicum_group.	42	0.0685301	0.031	0.0758837	Phylloplane
Stenoxybacter.	27	0.0668179	0.028	0.0730313	Wastewater
uncultured_deep.sea_bacterium.	41	0.348391	0.004	0.0267299	Porifera
Pseudovibrio	68	0.0399602	0.094	0.145121	Human_Skin
Gemmobacter.	38	0.117495	0.03	0.0747347	Wastewater
Candidatus_Aquirestis.	24	0.0690239	0.025	0.0689383	Wastewater
Corynebacterium	47	0.0362889	0.1	0.151698	Human_Skin
Defluviicoccus	60	0.0282051	0.142	0.190338	Porifera
Arthronema	9	0.0144861	0.089	0.14012	Soil
Taibaiella	108	0.260182	0.013	0.0511892	Composting
Solibacillus	160	0.0255186	0.248	0.287762	Soil
Malikia.	25	0.0491839	0.051	0.0993415	Wastewater
Enteractinococcus.	17	0.00814077	0.236	0.27576	Birds
Arenibacter.	9	0.254565	0.004	0.0267299	Composting
Macromonas	20	0.0543496	0.043	0.0900835	Wastewater
Emcibacter	9	0.45302	0.002	0.0175215	Fish_Skin
Anaerocella.	72	0.622459	0.001	0.0116624	Fermented
uncultured_sediment_bacterium.	10	0.238522	0.002	0.0175215	Porifera
Promicromonospora.	40	0.227674	0.016	0.0552755	Composting
Leucothrix	47	0.0296305	0.183	0.227322	Built
Gelidibacter	7	0.164095	0.002	0.0175215	Composting
Amphibacillus.	12	0.0109159	0.132	0.180098	Wastewater
Ureaplasma	98	0.158181	0.023	0.0654946	Human_Vagina
Haloferula	23	0.122912	0.017	0.0561859	Phylloplane
Marinobacterium.	65	0.0241212	0.189	0.232723	Root
Microbulbifer.	31	0.027957	0.126	0.174513	Composting
uncultured_Saprospiraceae_bacterium.	27	0.072257	0.018	0.0578211	Wastewater
Zymophilus	32	0.0340827	0.139	0.187553	Wastewater
Cerasicoccus	49	0.0345438	0.129	0.177061	Porifera
Phycicoccus.	20	0.0174976	0.178	0.222622	Soil
SC103.	15	0.056391	0.038	0.0847479	Wastewater
Desulfuromonas	43	0.042055	0.088	0.139626	Soil
Amaricoccus.	66	0.101635	0.028	0.0730313	Composting
Flavicella	8	0.870281	0.001	0.0116624	Fish_Skin
Frederiksenia.	68	0.0419808	0.096	0.147339	Human_Skin
CPla.4_termite_group	25	0.0744022	0.026	0.0704231	Pig_Gut
Tepidiphilus	39	0.0359819	0.103	0.154079	Wastewater
Leadbetterella	45	0.326935	0.009	0.0423625	Composting
Terrabacter.	39	0.0328842	0.126	0.174513	Soil
Lacibacter	42	0.0228955	0.187	0.230415	Wastewater
Parapedobacter	55	0.276112	0.011	0.046515	Composting
uncultured_bacterium_PHOS.HE51	17	0.0583883	0.041	0.0873935	Wastewater
Chitinivorax	30	0.0185813	0.186	0.229647	Wastewater
Alicycliphilus	98	0.0240054	0.174	0.218815	Wastewater
Nitratireductor.	21	0.0270926	0.113	0.164601	Composting
Xylophilus	59	0.0210612	0.26	0.298845	Human_Skin
Fontibacillus.	26	0.0218304	0.165	0.211417	Built
Mariniradius	5	0.171553	0.011	0.046515	Composting
uncultured_Nitrospirales_bacterium	35	0.0884718	0.035	0.0809154	Soil
Palleronia	6	0.796172	0.001	0.0116624	Phylloplane
Haloactinopolyspora.	22	0.102884	0.017	0.0561859	Composting
Solitalea.	38	0.102078	0.029	0.073954	Fresh_Water
Runella.	21	0.0668374	0.027	0.0721708	Wastewater
Candidatus_Hodgkinia	13	0.00768343	0.217	0.257837	Marine
Curvibacter.	56	0.136167	0.024	0.0673988	Fresh_Water
Arsenicicoccus	48	0.0171623	0.213	0.255071	Composting
Cryptanaerobacter.	31	0.0286635	0.154	0.200979	Wastewater
Pseudochelatococcus.	12	0.00722581	0.209	0.251267	Wastewater
Chloronema	26	0.0256008	0.122	0.171832	Soil
Psychroglaciecola.	28	0.121345	0.02	0.0612375	Root
Holophaga.	24	0.331262	0.004	0.0267299	Root
Gibbsiella	32	0.0160662	0.231	0.271303	Built
Sterolibacterium	23	0.0358519	0.084	0.135153	Wastewater
uncultured_beta_proteobacterium.	31	0.0386604	0.093	0.144185	Soil
Beijerinckia	18	0.0106183	0.187	0.230415	Fresh_Water
bacterium_Ellin6510.	28	0.0788674	0.036	0.0821895	Soil
Robiginitalea.	10	0.165899	0.016	0.0552755	Phylloplane
Ornithinibacter.	16	0.0347512	0.083	0.13437	Wastewater
Celeribacter	11	0.30477	0.005	0.0310339	Hot_spring
Gallionella.	50	0.238165	0.019	0.059165	Fresh_Water
Thiohalophilus	13	0.0443556	0.049	0.0973091	Porifera
Pseudofulvibacter.	27	0.155126	0.017	0.0561859	Porifera
Ignavibacterium.	44	0.0327322	0.121	0.17095	Wastewater
Pseudochrobactrum.	40	0.0143235	0.185	0.229185	Built
Geothermobacter.	12	0.110136	0.012	0.0485033	Porifera
Crenothrix	33	0.209961	0.009	0.0423625	Fresh_Water
Desulfatiglans	17	0.0124547	0.186	0.229647	Soil
Tabrizicola.	27	0.0239482	0.158	0.204595	Wastewater
Soehngenia	15	0.0674626	0.024	0.0673988	Fermented
Arenicella	19	0.067368	0.023	0.0654946	Porifera
Candidatus_Tremblaya	36	0.0335508	0.123	0.172577	Human_Skin
Vogesella.	58	0.0879583	0.045	0.0926828	Phylloplane
Coleofasciculus.	15	0.0287092	0.109	0.160562	Fresh_Water
Aminobacterium	24	0.691162	0.001	0.0116624	Fermented
Jannaschia	10	0.594903	0.001	0.0116624	Phylloplane
Candidatus_Methylopumilus.	59	0.348297	0.004	0.0267299	Fresh_Water
Ornithinicoccus.	23	0.095561	0.022	0.0641433	Composting
uncultured_Myxococcales_bacterium.	32	0.0853063	0.023	0.0654946	Root
Cystobacter.	11	0.0324484	0.075	0.126102	Soil
Anaerolineaceae_UCG.001.	19	0.050707	0.045	0.0926828	Wastewater
Lutibaculum.	13	0.123941	0.012	0.0485033	Root
Subsaxibacter.	12	0.140432	0.009	0.0423625	Composting
Candidatus_Amoebophilus.	14	0.0515674	0.047	0.0951958	Root
Rubrivivax	24	0.0370493	0.1	0.151698	Composting
Propionicicella.	34	0.0497224	0.048	0.0964742	Wastewater
Syntrophus	54	0.0446061	0.071	0.122411	Wastewater
Ureibacillus	25	0.164293	0.022	0.0641433	Composting
PRD01a011B	37	0.270566	0.009	0.0423625	Fresh_Water
Arcicella.	30	0.245251	0.008	0.0408022	Fresh_Water
Thermosynechococcus.	17	0.0136692	0.148	0.195518	Soil
uncultured_Bacteroidetes.Chlorobi_group_bacterium.	5	0.00515404	0.229	0.269299	Wastewater
Chlamydiae_bacterium_Ga0074140	26	0.0933135	0.026	0.0704231	Fresh_Water
Azovibrio.	19	0.0118501	0.171	0.216379	Wastewater
uncultured_bacterium_5G12.	16	0.0471976	0.055	0.104683	Soil
Thiovirga.	14	0.0121505	0.166	0.211957	Wastewater
Desulforegula.	9	0.0299959	0.068	0.11995	Wastewater
Thermanaerothrix	29	0.0321088	0.123	0.172577	Soil
Olivibacter.	34	0.120963	0.026	0.0704231	Composting
Niabella	36	0.0788425	0.034	0.080018	Root
Bacteroidetes_bacterium_OLB9	37	0.194887	0.023	0.0654946	Root
Rhizocola.	6	0.0550728	0.023	0.0654946	Bovine_Rumen
Psychrobacillus.	36	0.064382	0.036	0.0821895	Soil
Parasegetibacter	26	0.570868	0.001	0.0116624	Root
Granulosicoccus.	16	0.378716	0.001	0.0116624	Porifera
Permianibacter	10	0.0154367	0.101	0.152458	Fresh_Water
Erysipelotrichaceae_UCG.010.	25	0.0247175	0.156	0.202579	Dog_Gut
possible_genus_04.	52	0.0573272	0.048	0.0964742	Fresh_Water
Pseudoscardovia.	38	0.0341306	0.126	0.174513	Bovine_Rumen
Rickettsia	44	0.165133	0.019	0.059165	Fresh_Water
Alpinimonas.	37	0.226127	0.018	0.0578211	Fresh_Water
SP3.e08.	15	0.00863327	0.205	0.247269	Pig_Gut
Saccharicrinis	21	0.0290611	0.12	0.170855	Wastewater
Deferribacter.	14	0.0251384	0.092	0.14312	Fermented
Ilyobacter	32	0.0713944	0.025	0.0689383	Dog_Gut
Candidatus_Rhodoluna	22	0.182251	0.013	0.0511892	Fresh_Water
Aquimonas.	32	0.0602066	0.035	0.0809154	Wastewater
uncultured_Bacteroides	12	0.00887894	0.176	0.220723	Wastewater
Haliea	24	0.370244	0.005	0.0310339	Porifera
Syntrophaceticus	18	0.281702	0.006	0.0346562	Fermented
Albirhodobacter.	24	0.0309732	0.111	0.162463	Wastewater
Wautersiella	12	0.0163701	0.12	0.170855	Wastewater
Succinivibrionaceae_UCG.002.	32	0.49687	0.001	0.0116624	Bovine_Rumen
uncultured_Rhodospirillales_bacterium.	22	0.0269032	0.129	0.177061	Soil
Acetobacteroides	18	0.0132219	0.181	0.22545	Wastewater
Tepidanaerobacter.	16	0.144032	0.015	0.054494	Fermented
Desulfatirhabdium.	9	0.0117241	0.117	0.168417	Soil
Thermus.	35	0.152556	0.016	0.0552755	Dairy
Brucella	19	0.0118615	0.182	0.226387	Built
Moellerella.	8	0.0398271	0.041	0.0873935	Food
Candidatus_Brocadia.	8	0.0174544	0.065	0.116339	Wastewater
Scytonema.	18	0.0700658	0.026	0.0704231	Root
uncultured_bacterium_0649.1G9.	15	0.0372562	0.067	0.118643	Soil
Alterococcus	13	0.018295	0.106	0.157282	Soil
Dechlorobacter	33	0.0655847	0.024	0.0673988	Wastewater
Candidatus_Rokubacteria_bacterium_CSP1.6	14	0.0217226	0.136	0.184593	Fresh_Water
Hydrotalea	16	0.144107	0.014	0.0528536	Fresh_Water
Candidatus_Planktophila.	16	0.143333	0.017	0.0561859	Fresh_Water
uncultured_Acidimicrobiaceae_bacterium	16	0.0471976	0.05	0.0980193	Soil
uncultured_Paludibacter	29	0.0309761	0.12	0.170855	Bovine_Rumen
Propionicimonas.	13	0.0132866	0.137	0.185675	Wastewater
Aquaspirillum.	38	0.0287234	0.146	0.193574	Wastewater
Pseudahrensia.	13	0.126437	0.017	0.0561859	Phylloplane
Rhodocytophaga	22	0.125895	0.019	0.059165	Root
uncultured_Ferrimicrobium	22	0.053953	0.05	0.0980193	Soil
Zeaxanthinibacter.	5	0.333302	0.003	0.0226983	Porifera
Lactivibrio.	19	0.0676081	0.031	0.0758837	Wastewater
Albidovulum.	7	0.415708	0.003	0.0226983	Porifera
Chlamydiales_bacterium_NS11.	34	0.180875	0.019	0.059165	Fresh_Water
Rhodovarius.	26	0.134999	0.019	0.059165	Fresh_Water
Virgisporangium.	12	0.0511932	0.034	0.080018	Root
uncultured_Fluviicola	1	0.0037594	0.109	0.160562	Wastewater
Longimicrobium	14	0.0997103	0.009	0.0423625	Root
Paenochrobactrum	17	0.00904485	0.176	0.220723	Built
Stigmatella.	23	0.0678466	0.029	0.073954	Soil
Ruminofilibacter	21	0.24043	0.009	0.0423625	Fermented
Sporichthya.	29	0.0299479	0.132	0.180098	Root
Planctomycetales_bacterium_Ellin7224	18	0.117729	0.015	0.054494	Root
Alkalibaculum.	16	0.421012	0.002	0.0175215	Fermented
uncultured_Acetobacteraceae_bacterium.	15	0.0442478	0.052	0.100647	Soil
U29.B03.	18	0.245483	0.011	0.046515	Bovine_Rumen
Leptospirillum	22	0.0317062	0.114	0.165399	Bovine_Rumen
Oerskovia.	23	0.0239222	0.139	0.187553	Fermented
Austwickia	15	0.0102538	0.155	0.201853	Built
Mastigocladopsis	4	0.0730037	0.007	0.0378083	Root
bacterium_YC.ZSS.LKJ147.	12	0.0385184	0.071	0.122411	Root
Elev.16S.573	28	0.0449733	0.075	0.126102	Soil
Sagittula.	5	0.797444	0.001	0.0116624	Phylloplane
Rhodovulum	33	0.0246843	0.181	0.22545	Porifera
Candidimonas	10	0.0517308	0.031	0.0758837	Composting
Chungangia	10	0.0211273	0.1	0.151698	Soil
Lutimonas.	4	0.333333	0.002	0.0175215	Porifera
Candidatus_Nitrotoga	20	0.0450282	0.074	0.125457	Fresh_Water
Desulfotignum.	3	0.0556177	0.009	0.0423625	Porifera
Cellulophaga	11	0.0252008	0.088	0.139626	Fermented
uncultured_Geoalkalibacter	13	0.0224331	0.102	0.153084	Fresh_Water
Ponticoccus	13	0.0121156	0.148	0.195518	Human_Skin
Ignatzschineria.	13	0.0289984	0.092	0.14312	Fresh_Water
Methylovulum	9	0.0149712	0.08	0.131372	Fresh_Water
Levilinea.	8	0.0108003	0.096	0.147339	Wastewater
Trichormus	11	0.0958805	0.012	0.0485033	Fresh_Water
Asaia.	14	0.796568	0.001	0.0116624	Phylloplane
Chitinibacter.	17	0.0180703	0.129	0.177061	Fresh_Water
Barrientosiimonas.	7	0.00652377	0.195	0.238507	Human_Skin
Soonwooa	10	0.00904903	0.143	0.190563	Fermented

## Sheet: Legend
Table S3. List of indicater bacterial and fungal genera associated with different biomes.
